# Supplementary material for: Inflammatory profile of patients with tuberculosis with or without HIV-1 co-infection: a prospective cohort study and immunological network analysis
Source: Lancet Microbe. Author manuscript; Available in PMC 2021 Aug 11. (PMC8357308; doi:10.1016/s2666-5247(21)00037-9)
Supplement: 2 [file NIHMS1730385-supplement-2.xlsx]

## Sheet: Legend
Legend
Sample number	Samples Number
Study_ID	Study Number
time_point	Time point (M0, M2, M5)
Major_outcome	Outcome (long_term_unfavourable, Successful_Tx , short_term_unfavourable)
Dichotomous outcome	Outcome (unfavourable, favourable)
Outcome_description	Outcome (Relapse , Cure, treatmen_failure)
Death	Death (yes, no)
Gender	Gender (male, female)
HIV_status	HIV status (neg, pos)
Extensive_disease_Xray	Xray (yes, no)
Cavitation	Cavitation (yes, no)
culture_month_2	Culture Results (negative, positive)
HO-1_ng_ml	Lumminex Parameter
8-hydroxy-2'-deoxyguanosine_pg_ml
CRP_mgL
SAP_ngmL
SAP_microgmL
Haptoglobin_microgmL
a2microglobulin_microgmL
procalcitonin_pgmL
Ferritin_ngmL
Tissue_plasminogen_activator(tPA)_pgmL
Fibrinogen_mgdL
SAA_ngmL
MMP-1_pgmL
MMP-1_ngmL
MMP-3_pgmL
MMP-3_ngmL
MMP-7_pgmL
MMP-7_ngmL
MMP-8_pgmL
MMP-8_ngmL
MMP-9_pgmL
MMP-9_ngmL
MMP-10_pgmL
MMP-10_ngmL
MMP-12_pgmL
TIMP-1_pgmL
TIMP-1_ngmL
TIMP-2_pgmL
TIMP-2_ngmL
TIMP-3_pgmL
TIMP-3_ngmL
TIMP-4_pgmL
TIMP-4_ngmL
CCL11_pgmL
GMCSF_pgmL
IFN-a2_pgmL
IFN-g_pgmL
IL-10_pgmL
IL-12p40_pgmL
IL-12p70_pgmL
CXCL10_pgmL
CXCL10_ngmL
CCL4_pgmL
TNF-a_pgmL
sCD14_pgmL
sCD14_microg_mL
CCL3_pgmL
VEGF_pgmL
IL-17A_pgmL
IL-1RA_pgmL
IL-1a_pgmL
IL-1b_pg_mL
IL-6_pgmL
IL-8_pgmL

## Sheet: Raw Dataset
Sample number	Study_ID	time_point	Major_outcome	Dichotomous outcome	Outcome_description	Death	Gender	HIV_status	Extensive_disease_Xray	Cavitation	culture_month_2	HO-1_ng_ml	8-hydroxy-2'-deoxyguanosine_pg_ml	CRP_mgL	SAP_ngmL	SAP_microgmL	Haptoglobin_microgmL	a2microglobulin_microgmL	procalcitonin_pgmL	Ferritin_ngmL	Tissue_plasminogen_activator(tPA)_pgmL	Fibrinogen_mgdL	SAA_ngmL	MMP-1_pgmL	MMP-1_ngmL	MMP-3_pgmL	MMP-3_ngmL	MMP-7_pgmL	MMP-7_ngmL	MMP-8_pgmL	MMP-8_ngmL	MMP-9_pgmL	MMP-9_ngmL	MMP-10_pgmL	MMP-10_ngmL	MMP-12_pgmL	TIMP-1_pgmL	TIMP-1_ngmL	TIMP-2_pgmL	TIMP-2_ngmL	TIMP-3_pgmL	TIMP-3_ngmL	TIMP-4_pgmL	TIMP-4_ngmL	CCL11_pgmL	GMCSF_pgmL	IFN-a2_pgmL	IFN-g_pgmL	IL-10_pgmL
1	ADR0003H	M0	long_term_unfavourable	unfavourable	relapse	no	Male	neg	no	no	negative	17.8862	11255.8	117.03	51494.7	51.49	242.94	1540	2032.61	4913.9	11814	684.687	11416.3	13502.6	13.5	26486.8	26.49	1720.29	1.72	1112.41	1.11	46155.5	46.16	1707.16	1.71	55.49	324663	324.66	115133	115.13	39387.5	39.39	2794.21	2.79	153.39	14.48	4.27	33.33	8.78
2	ADR0003H	M2	long_term_unfavourable	unfavourable	relapse	no	Male	neg	no	no	negative			30.25	36503.1	36.5	2330.8	1100	502.47	1714.4	7817.59	377.13	9006.89	23086	23.09	12930	12.93	1952.39	1.95	6988.87	6.99	94648.3	94.65	1183.15	1.18	167.56	302464	302.46	130093	130.09	27046.5	27.05	1745.52	1.75	198.97	9.09	6.08	70.65	13.26
3	ADR0003H	M5	long_term_unfavourable	unfavourable	relapse	no	Male	neg	no	no	negative	6.44963	12782.9	16.83	44464.7	44.46	1790.5	1180	352.47	845.54	8100.29	312.821	12354.1	29035.3	29.04	10928.3	10.93	2095.61	2.1	1519.53	1.52	55217.7	55.22	1130.18	1.13	67.49	214580	214.58	106161	106.16	17475.2	17.48	1158.81	1.16	152.68	7.11	3.63	37.26	9.28
4	ADR0004	M0	successful_Tx	favourable	cure	no	Female	pos	no	no	negative	6.44963	11283.2	39.79	58590.1	58.59	603.37	1550	2792.56	38.86	7535.36	468.588	17654.4	17837.1	17.84	7134.55	7.13	3865.65	3.87	30738	30.74	342668	342.67	2288.26	2.29	257.3	150845	150.85	108794	108.79	37135.8	37.14	2602.58	2.6	129.04	10.58	17.85	13.9	7.47
5	ADR0004	M2	successful_Tx	favourable	cure	no	Female	pos	no	no	negative	5.63062	12089.5	10.05	32200.7	32.2	1831.8	1470	3503.34	15	7253.61	365.803	6086.2	6095.09	6.1	8201.89	8.2	4137.22	4.14	3606.04	3.61	70935.4	70.94	1664.44	1.66	68.85	143920	143.92	118635	118.64	27046.5	27.05	2165.59	2.17	142.33	15.28	19.94	7.98	7.71
6	ADR0004	M5	successful_Tx	favourable	cure	no	Female	pos	no	no	negative	2.43446	12366.2	7.84	40345	40.35	2228.6	1870	2032.61	13.11	6691.64	342.212	13750.9	4279.44	4.28	8018.07	8.02	6225.97	6.23	10497.4	10.5	239306	239.31	1452.11	1.45	209.97	16736	16.74	29227.5	29.23	5249.67	5.25	1754.57	1.75	160.17	9.81	11.19	4.76	8.27
7	ADR0007	M0	successful_Tx	favourable	cure	no	Female	neg	no	no	negative	21.5673	12982.5	45.95	41963.3	41.96	281.45	1330	253.47	150.98	5713.4	290.311	30913.7	26567.6	26.57	15889.8	15.89	2756.18	2.76	85728.1	85.73	438914	438.91	1837.8	1.84	257.3	4256700	4256.7	99713	99.71	43661.3	43.66	2419.81	2.42	152.97	0.69	24.11	22.72	9.91
8	ADR0007	M2	successful_Tx	favourable	cure	no	Female	neg	no	no	negative	13.1306	21755.1	37.85	32669	32.67	953.15	1050	5458.17	80.79	8667.08	223.21	20126.2	8281.79	8.28	10460.4	10.46	2203.23	2.2	35164.8	35.16	121992	121.99	1190.73	1.19	137.41	267646	267.65	87244.5	87.24	24133.2	24.13	1371.73	1.37	108.53	2.47	7.3	20.7	6.67
9	ADR0007	M5	successful_Tx	favourable	cure	no	Female	neg	no	no	negative	5.96754	7440.26	12.67	38630.1	38.63	938.1	1510	2032.61	63.28	7535.36	325.692	13037.5	6181.33	6.18	9750.95	9.75	2275.07	2.28	10120.5	10.12	159743	159.74	1124.52	1.12	193.18	364509	364.51	115852	115.85	27046.5	27.05	2801.46	2.8	102.16	2.11	9.33	13.9	6.13
10	ADR0009	M0	successful_Tx	favourable	cure	no	Male	pos	no	no	negative	20.2025	8124.63	52.25	52337	52.34	401.01	1200	2792.56	1313.6	6411.45	391.801	21280.5	9038.24	9.04	27807.1	27.81	8537.62	8.54	11343.6	11.34	183239	183.24	1828.02	1.83	254.39	452888	452.89	88534.1	88.53	33583.1	33.58	2365.3	2.37	116.7	13.58	10.83	40.53	1.25
11	ADR0009	M2	successful_Tx	favourable	cure	no	Male	pos	no	no	negative	15.7882	7422.99	42.7	26350.9	26.35	1552.1	935.52	1025.95	639.54	5852.72	395.398	14428.1	16711.4	16.71	18018	18.02	12460.1	12.46	3213.25	3.21	142355	142.35	1941.7	1.94	231.83	388099	388.1	85632.8	85.63	34793.1	34.79	1351.23	1.35	126.77	10.54	8.84	83.25	10.56
12	ADR0014	M0	successful_Tx	favourable	cure	no	Female	pos	no	no	negative	22.3365	6057.73	61.95	38203.2	38.2	339.66	1220	783.54	840.08	6411.45	402.509	17268.1	59931	59.93	23136.4	23.14	6283.95	6.28	4094.81	4.09	189159	189.16	1983	1.98	227.53	430335	430.34	95427.3	95.43	32344.6	32.34	2066.59	2.07	97.31	13.16	11.06	11.83	5.33
13	ADR0014	M2	successful_Tx	favourable	cure	no	Female	pos	no	no	negative	20.9431	16593.1	70.44	44464.7	44.46	245.14	1240	853.74	619.7	7112.93	294.929	16689.7	23349	23.35	11557.4	11.56	9018.33	9.02	25742.2	25.74	249299	249.3	1352.5	1.35	49.48	196850	196.85	91721.9	91.72	32344.6	32.34	1663.07	1.66	104.31	9.7	14.08	59.85	8.39
14	ADR0014	M5	successful_Tx	favourable	cure	no	Female	pos	no	no	negative	18.2195	11647.9	31	41530.8	41.53	129.55	1120	402.67	64.89	3643.24	228.959	15245	21735.3	21.74	8021.47	8.02	14496.5	14.5	9743.1	9.74	164233	164.23	1392.67	1.39	17.12	182384	182.38	97178.2	97.18	27046.5	27.05	1191.97	1.19	82.85	8.33	9.56	16.64	5.01
15	ADR0020	M0	successful_Tx	favourable	cure	no	Male	neg	no	no	negative	18.7655	21470	4.62	32981.8	32.98	242.33	1310	963.78	428.82	6411.45	261.169	4946.49	44048.4	44.05	139103	139.1	6090.93	6.09	5645.37	5.65	242024	242.02	3937.77	3.94	350.89	613964	613.96	137116	137.12	29771.2	29.77	2230.41	2.23	289.2	19.58	13.57	4.03	14.29
16	ADR0020	M2	successful_Tx	favourable	cure	no	Male	neg	no	no	negative	17.7367	12119.8	3.85	38043.3	38.04	1039.2	1400	609.55	135.49	5296.34	261.169	1738.24	19571.2	19.57	28807.3	28.81	5605.16	5.61	46466.9	46.47	373638	373.64	2125.2	2.13	257.3	240072	240.07	127831	127.83	24133.2	24.13	1861.37	1.86	278.2	0.35	19.87	30.68	16.34
17	ADR0020	M5	successful_Tx	favourable	cure	no	Male	neg	no	no	negative	14.6249	7975.8	2.45	37139.3	37.14	653.21	1500	853.74	56	4466.56	164.162	1666.63	13628.6	13.63	23556.7	23.56	7037.2	7.04	2917.47	2.92	68451.9	68.45	2004.67	2	151.44	228977	228.98	152776	152.78	27046.5	27.05	1169.92	1.17	267.78	0.35	4.77	32.29	15.15
18	ADR0024	M0	successful_Tx	favourable	cure	no	Male	neg	no	no	negative	11.3854	15430.9	41.12	75050.3	75.05	210.83	1480	1025.46	116.71	6551.48	303.987	10374.1	34621.3	34.62	26285.5	26.29	4509.76	4.51	92745.9	92.75	484085	484.08	1701.33	1.7	124.31	352316	352.32	105144	105.14	27046.5	27.05	1481.87	1.48	174.19	10.02	25.55	21.71	10.52
19	ADR0024	M2	successful_Tx	favourable	cure	no	Male	neg	no	no	negative	8.98956	9942.77	1.7	16182.6	16.18	1026.1	413.81	789.52	41.96	5019.08	178.715	4866.06	7341.04	7.34	30806	30.81	5707.05	5.71	8322.74	8.32	77176.2	77.18	1527.14	1.53	71.31	152767	152.77	109353	109.35	20974.4	20.97	2066.59	2.07	201.51	11.3	4.9	18	10.6
20	ADR0030	M0	successful_Tx	favourable	cure	no	Male	pos	no	no	negative	38.4945	13396.6	109.6	69587.4	69.59	468.91	1590	710.3	3496.5	10951.1	498.853	17990.2	659379	659.38	33443	33.44	4372.86	4.37	12935.8	12.94	132945	132.94	2328.2	2.33	218.26	364298	364.3	107236	107.24	45700.1	45.7	1852.59	1.85	195.63	0.03	8.92	6.2	48.7
21	ADR0030	M2	successful_Tx	favourable	cure	no	Male	pos	no	no	negative	37.7517	31283.5	102.2	65799.9	65.8	267.56	2290	1190.74	2712.6	15880.4	134.333	17842.5	692467	692.47	46559.9	46.56	4180.55	4.18	3114.77	3.11	110169	110.17	1998.76	2	77.32	28207.3	28.21	29622.9	29.62	13451.1	13.45	948.14	0.95	206.77	9.13	6.18	20.7	38.38
22	ADR0031	M0	successful_Tx	favourable	cure	no	Male	pos	no	no	negative	14.411	9803.79	47	57042.8	57.04	276.66	1120	985.37	213.58	3916.91	258.616	18908.2	5301.45	5.3	49347.9	49.35	10889.5	10.89	2719.67	2.72	36583.3	36.58	2356.21	2.36	197.2	245614	245.61	100171	100.17	28429.7	28.43	2684.41	2.68	124.57	16.37	3.24	10.44	6.06
23	ADR0031	M2	successful_Tx	favourable	cure	no	Male	pos	no	no	negative	15.3792	23955.7	20.69	60203.3	60.2	237.64	1730	763.28	84.46	5019.08	178.715	20988.5	2860.86	2.86	27749.3	27.75	9134.12	9.13	19884.3	19.88	398778	398.78	1473.25	1.47	200.08	186692	186.69	116124	116.12	24133.2	24.13	1965.27	1.97	133.74	11.01	21.13	1.17	7.22
24	ADR0031	M5	successful_Tx	favourable	cure	no	Male	pos	no	no	negative	16.9755	22151	8.43	45395.2	45.4	49.82	1270	498.24	45.81	3234.32	185.624	7149.89	1812.27	1.81	33278.9	33.28	6815.27	6.82	5548.98	5.55	266540	266.54	1612.12	1.61	233.3	19245.7	19.25	30707.3	30.71	5219.75	5.22	1090.97	1.09	187.55	8.38	13.57	0.66	9.62
25	ADR0032	M0	successful_Tx	favourable	cure	no	Female	neg	no	no	negative	7.82386	11066.5	13.03	64977.4	64.98	203.84	1580	1190.74	90.03	5713.4	290.311	27435.1	7122.61	7.12	24704.8	24.7	4765.83	4.77	5452.52	5.45	35961.2	35.96	2862.11	2.86	320.02	375185	375.19	164847	164.85	34793.1	34.79	2706.53	2.71	89.7	0.35	3.52	15.27	5.38
26	ADR0032	M2	successful_Tx	favourable	cure	no	Female	neg	no	no	negative	4.91109	20754.3	5.69	34867.3	34.87	2616	1120	1190.74	21.22	5574.23	211.317	10554.5	1670.51	1.67	13273.9	13.27	2726	2.73	2521.33	2.52	68865.3	68.87	1559.93	1.56	44.75	116296	116.3	99312.5	99.31	15546.9	15.55	1044.5	1.04	77.22	8.42	4.22	8.33	4.05
27	ADR0032	M5	successful_Tx	favourable	cure	no	Female	neg	no	no	negative	1.43688	11477.6	1.11	16326.8	16.33	682.96	601.29	463.75	23.64	4191.36	185.624	2829.95	1285.11	1.29	11151.7	11.15	3418.03	3.42	11061.8	11.06	350914	350.91	1434.83	1.43	224.17	113290	113.29	135849	135.85	27046.5	27.05	1913.66	1.91	98.74	0.03	18.88	13.21	6.51
28	ADR0034	M0	successful_Tx	favourable	cure	no	Male	neg	no	no	negative	20.6761	15706.6	66.13	51494.7	51.49	223.93	1690	2792.56	954.86	9805.86	446.394	17200.2	526701	526.7	48068.4	48.07	2949.7	2.95	6414.39	6.41	294887	294.89	3020.17	3.02	18.72	275044	275.04	142789	142.79	37135.8	37.14	2341.77	2.34	77.41	17.6	16.6	17.32	4.66
29	ADR0034	M2	successful_Tx	favourable	cure	no	Male	neg	no	no	negative	19.997	11255.8	32.53	45066.4	45.07	365.49	1870	1190.74	429.11	8667.08	290.311	16929.9	36423.9	36.42	30626.7	30.63	3509.71	3.51	3703.98	3.7	321491	321.49	2145.02	2.15	104.76	210441	210.44	170189	170.19	34793.1	34.79	2099.84	2.1	97.64	0.52	17.81	9.74	6.2
30	ADR0034	M5	successful_Tx	favourable	cure	no	Male	neg	no	no	negative	15.9498	8829.44	6.64	35446.5	35.45	1163.5	1700	637.98	349.18	7253.61	271.178	3889.01	23779.7	23.78	33095.8	33.1	2359	2.36	6414.39	6.41	303061	303.06	2057.94	2.06	145.42	148919	148.92	157884	157.88	31074.9	31.07	2728.57	2.73	87.92	15.65	16.7	2.55	4.55
31	ADR0035	M0	successful_Tx	favourable	cure	no	Female	pos	no	no	negative	6.75618	14863.3	95.52	67451.4	67.45	683.93	1440	1055.64	49.24	9520.54	266.213	30242.6	43793.7	43.79	27893.9	27.89	2768.25	2.77	2322.4	2.32	252883	252.88	2046.09	2.05	79.28	1093200	1093.2	94875.8	94.88	34793.1	34.79	2149.24	2.15	122.97	13.56	14.38	2.92	6.3
32	ADR0035	M2	successful_Tx	favourable	cure	no	Female	pos	no	no	negative	13.7576	15660	23.74	45450	45.45	4022.8	1720	893.74	19.37	4191.36	217.333	16464.7	14045.6	14.05	5694.22	5.69	3137.79	3.14	1620.63	1.62	238541	238.54	834.16	0.83	29.41	269717	269.72	121020	121.02	27046.5	27.05	2262.48	2.26	169.23	9.75	13.28	2.55	8.72
33	ADR0035	M5	successful_Tx	favourable	cure	no	Female	pos	no	no	negative	6.38777	13326.1	8.62	56757.2	56.76	2722.7	1370	367.41	35.35	8951.14	164.162	2519.46	7731.81	7.73	12796.5	12.8	3583.17	3.58	7752.14	7.75	197928	197.93	1308.59	1.31	62.85	264546	264.55	119143	119.14	29771.2	29.77	5637.55	5.64	150.83	22.63	11.38	2.17	7.05
34	ADR0037	M0	successful_Tx	favourable	cure	no	Male	neg	no	no	negative	10.7889	11310.7	30.37	61187	61.19	289.84	1370	2032.61	191.78	6131.8	135.298	20274	20511.8	20.51	43572.6	43.57	4063.03	4.06	4192.29	4.19	240560	240.56	2991.36	2.99	23.48	265448	265.45	112595	112.6	33583.1	33.58	2141.04	2.14	29.16	4.68	1.73	4.03	1.5
35	ADR0037	M2	successful_Tx	favourable	cure	no	Male	neg	no	no	negative	6.81002	13575.4	15.12	26959.3	26.96	4184.1	764.75	826.47	55.09	5574.23	306.216	11253.2	32693.7	32.69	48975.2	48.98	6187.35	6.19	2719.67	2.72	60286.3	60.29	2652.34	2.65	218.62	292026	292.03	197678	197.68	34793.1	34.79	1699.96	1.7	74.9	0.35	4.74	1.02	4
36	ADR0038	M0	successful_Tx	favourable	cure	no	Male	neg	no	no	negative	11.5808	15341	26.07	42125.8	42.13	2233	1310	2047.56	33.52	5574.23	378.99	17522	31443.9	31.44	4890.63	4.89	3308.2	3.31	2322.4	2.32	78011.8	78.01	1175.58	1.18	119.27	204440	204.44	94058.4	94.06	27046.5	27.05	1956.72	1.96	141.61	9.96	5.25	2.17	6.92
37	ADR0038	M2	successful_Tx	favourable	cure	no	Male	neg	no	no	negative	7.91516	9966.16	24.78	63338.9	63.34	302.28	2160	927.48	56.07	5852.72	290.311	8594.64	26060	26.06	31348.6	31.35	3277.73	3.28	699.48	0.7	73663.8	73.66	5530.84	5.53	160.3	243580	243.58	138650	138.65	27046.5	27.05	1288.74	1.29	113.01	22.34	5.03	6.56	5.09
38	ADR0042	M0	successful_Tx	favourable	cure	no	Male	neg	no	no	negative	12.9025	15848	55.3	63105.5	63.11	209.46	1740	798.54	99.54	3643.24	261.169	14359.6	27832.1	27.83	18551.3	18.55	2431.02	2.43	8797.13	8.8	246356	246.36	2260.33	2.26	111.22	364254	364.25	101622	101.62	33583.1	33.58	4519.69	4.52	77.03	0.35	13.99	0.21	4.52
39	ADR0042	M2	successful_Tx	favourable	cure	no	Male	neg	no	no	negative	9.96754	18129.9	3.23	41963.3	41.96	986.19	2470	736.17	21.15	4191.36	223.21	2646.41	2384.89	2.38	34072.2	34.07	2143.42	2.14	7370.87	7.37	267109	267.11	2302.23	2.3	71.32	191515	191.52	110509	110.51	24133.2	24.13	1256.91	1.26	77.6	11.59	14.56	30.7	1.25
40	ADR0042	M5	successful_Tx	favourable	cure	no	Male	neg	no	no	negative	6.94998	19633.4	1.96	41909.2	41.91	1196.8	1440	463.71	182.45	4191.36	131.087	2151.92	11354.3	11.35	28712.8	28.71	2563.28	2.56	2917.47	2.92	26313	26.31	2145.02	2.15	20.33	47866.6	47.87	86599.8	86.6	17475.2	17.48	4181.86	4.18	66.84	20.85	2.19	0.55	2.42
41	ADR0047	M0	successful_Tx	favourable	cure	no	Female	pos	no	no	negative	16.8205	16803.6	54.39	68280.4	68.28	438.28	1050	1026.49	12.06	6131.8	164.162	31944.7	35089.9	35.09	9768.86	9.77	3767.23	3.77	3311.61	3.31	35848.2	35.85	2444.45	2.44	237.57	287675	287.67	116999	117	29771.2	29.77	2973.08	2.97	107.24	17.69	3.27	50.88	7.15
42	ADR0047	M2	successful_Tx	favourable	cure	no	Female	pos	no	no	negative	17.6616	12150.2	3.86	37458	37.46	924.41	1150	1036.55	8.31	4466.56	139.98	5375.39	23865.6	23.87	12527.2	12.53	3619.93	3.62	40021.4	40.02	215942	215.94	1822.16	1.82	63.19	282924	282.92	194228	194.23	27046.5	27.05	4696.77	4.7	152.11	21.2	12.14	0.58	7.15
43	ADR0051	M0	successful_Tx	favourable	cure	no	Male	pos	no	no	negative	26.4443	8587.81	29.23	66506.7	66.51	1981.5	1200	1006.88	167.17	5019.08	806.696	28355.4	41312.2	41.31	7266.82	7.27	2864.95	2.86	11812.7	11.81	151464	151.46	1990.88	1.99	56.57	751109	751.11	103573	103.57	32344.6	32.34	1530.58	1.53	121.89	2.83	9.19	52.48	8.99
44	ADR0051	M2	successful_Tx	favourable	cure	no	Male	pos	no	no	negative	18.4757	11255.8	23.65	88191.9	88.19	16.24	1530	2032.61	52.76	6691.64	240.103	17304.5	14421.6	14.42	18181.3	18.18	2986.06	2.99	20895.1	20.9	505457	505.46	2284.26	2.28	261.74	228011	228.01	134685	134.68	32344.6	32.34	1588.03	1.59	162.41	4.12	26.87	26.06	10.51
45	ADR0052	M0	short_term_unfavourable	unfavourable	treatment_failure	no	Male	neg	no	no	negative	12.6257	10013.1	51	70899.8	70.9	259.26	1400	3503.34	270.47	7535.36	250.824	12410	30474.6	30.47	36517.6	36.52	4497.3	4.5	6222.47	6.22	240769	240.77	4672.49	4.67	184.07	45658.1	45.66	50481.9	50.48	13451.1	13.45	1246.2	1.25	18.91	19.65	12.7	31.69	2.17
46	ADR0052	M2	short_term_unfavourable	unfavourable	treatment_failure	no	Male	neg	no	no	negative	18.2248	10726	2.71	63864.6	63.86	642.67	1290	864.57	105.2	3370.41	121.646	1883.15	7461.66	7.46	21627	21.63	4348.01	4.35	11437.5	11.44	144017	144.02	1575.38	1.58	17.55	125410	125.41	81878.2	81.88	8421.13	8.42	1090.97	1.09	29.95	8.78	7.62	1.02	1.48
47	ADR0052	M5	short_term_unfavourable	unfavourable	treatment_failure	no	Male	neg	no	no	negative	15.5436	21104.5	0.52	45504.9	45.5	258.65	1260	652.74	46.48	3643.24	121.646	663.58	5897.73	5.9	21334.8	21.33	3460.79	3.46	4872.41	4.87	166125	166.13	1779.21	1.78	39.84	208361	208.36	140208	140.21	20974.4	20.97	923.25	0.92	26.9	8.91	9.35	1.09	1.41
48	ADR0053	M0	successful_Tx	favourable	cure	no	Female	neg	no	no	negative	22.6824	16593.1	26.86	117050	117.05	1946.6	1550	1004.67	157.83	8667.08	250.824	20517	4027.74	4.03	11945.1	11.95	4038.31	4.04	44769	44.77	578103	578.1	1639.23	1.64	233.93	330141	330.14	108063	108.06	32344.6	32.34	1606.95	1.61	103.24	10.47	30.51	5.48	6.41
49	ADR0053	M2	successful_Tx	favourable	cure	no	Female	neg	no	no	negative	19.4059	8105.88	11.47	80173.6	80.17	956.71	1610	406.79	109.53	5574.23	240.103	4495.55	2110.26	2.11	14350.6	14.35	3613.8	3.61	169068	169.07	2224900	2224.9	1459.79	1.46	486.18	216245	216.24	168178	168.18	31074.9	31.07	2157.42	2.16	137.36	11.59	112.76	1.1	11.92
50	ADR0053	M5	successful_Tx	favourable	cure	no	Female	neg	no	no	negative	6.82869	27834.6	3.72	46990	46.99	463.87	1640	635.28	40.11	5019.08	226.1	3308.01	3825.99	3.83	23069.3	23.07	3767.23	3.77	2521.33	2.52	104311	104.31	2314.21	2.31	40.75	147510	147.51	167144	167.14	32344.6	32.34	1549.85	1.55	298.25	11.88	6.83	0.21	14.6
51	ADR0056	M0	long_term_unfavourable	unfavourable	relapse	yes	Female	pos	no	no	negative	35.7294	30273.5	61.69	48983	48.98	384.97	1140	1256.49	1506.5	6131.8	342.212	10632.4	9226.2	9.23	35639.6	35.64	3387.5	3.39	4678.47	4.68	248879	248.88	1931.88	1.93	74.97	328351	328.35	102922	102.92	37135.8	37.14	2099.84	2.1	145.3	12.94	13.49	49.27	8.53
52	ADR0056	M2	long_term_unfavourable	unfavourable	relapse	yes	Female	pos	no	no	negative	23.6432	10107.9	41.21	38416.6	38.42	294.79	1580	655.29	333.14	4742.48	164.162	9520.16	22128.6	22.13	23902.5	23.9	6847.85	6.85	699.48	0.7	82621.8	82.62	1853.45	1.85	305.8	406774	406.77	147169	147.17	43661.3	43.66	2458.4	2.46	159.82	13.83	6.3	1.79	32.71
53	ADR0057	M0	successful_Tx	favourable	cure	no	Female	pos	no	no	negative	22.9933	28945.3	15.85	50152.3	50.15	507.47	536.07	2032.61	526.45	7253.61	477.835	18171	20090	20.09	18739.9	18.74	6271.06	6.27	19792.3	19.79	252391	252.39	1467.48	1.47	43.67	206100	206.1	114377	114.38	40482.9	40.48	2404.3	2.4	93.37	12.58	8.78	102.9	9.58
54	ADR0057	M2	successful_Tx	favourable	cure	no	Female	pos	no	no	negative	16.2302	9099.39	32.46	61244.9	61.24	3750.4	1310	709.44	141.01	7253.61	250.824	13240.8	19058.7	19.06	18149.5	18.15	6155.19	6.16	1822.12	1.82	113887	113.89	1421.41	1.42	190.11	315405	315.4	177584	177.58	34793.1	34.79	2016.24	2.02	66.84	11.23	7.42	49.91	0.78
55	ADR0059	M0	successful_Tx	favourable	cure	no	Male	pos	no	no	negative	23.5449	14253.1	126.38	35341.1	35.34	346.03	1250	956.78	1872.5	10664.2	552.518	17827.9	12074.6	12.07	45507.7	45.51	3143.86	3.14	3114.77	3.11	143697	143.7	3826.71	3.83	38.25	103157	103.16	91266.3	91.27	41559.6	41.56	1808.36	1.81	74.41	18.52	9.26	20.7	4.27
56	ADR0059	M2	successful_Tx	favourable	cure	no	Male	pos	no	no	negative	18.2195	12335	19.99	29410.4	29.41	5943.85	1530	1005.28	322.86	5574.23	156.457	14525.7	14203.2	14.2	9052.93	9.05	8068.11	8.07	5066.05	5.07	195578	195.58	2591.6	2.59	98.53	1240000	1240	150181	150.18	41559.6	41.56	1616.37	1.62	88.99	14.88	13.49	20.7	7.7
57	ADR00130	M0	long_term_unfavourable	Unfavourable	Relapse	yes	Female	pos	yes	no	negative	17.0912	10013.1	18.21	40937.2	40.94	583.92	1040	783.49	121.9	2154.5	131.087	4139.58	36999.6	37	11964.2	11.96	951.48	0.95	3508	3.51	117931	117.93	2760.05	2.76	47.67	168458	168.46	98607	98.61	27046.5	27.05	3996.48	4	85.77	1.75	7.25	11.13	5.09
58	ADR00130	M2	long_term_unfavourable	Unfavourable	Relapse	yes	Female	pos	yes	no	negative	12.3924	15567.6	15.43	38043.3	38.04	6859.01	1060	697.25	28.59	2288.52	185.624	2948.8	16028	16.03	11887.8	11.89	1087.05	1.09	39931.7	39.93	380365	380.37	2248.38	2.25	113.73	259814	259.81	97501.9	97.5	24133.2	24.13	2404.3	2.4	82.11	2.11	11.19	18.33	5.45
59	ADR0061	M0	successful_Tx	favourable	cure	no	Female	neg	no	no	negative	21.0757	9400.25	95.02	42450.9	42.45	290.36	1220	794.16	638.09	6691.64	452.828	20287	15732.5	15.73	27398.6	27.4	5815.53	5.82	7370.87	7.37	188692	188.69	2444.45	2.44	307.4	514538	514.54	111242	111.24	29771.2	29.77	3543.18	3.54	79.59	0.35	10.91	20.03	5.48
60	ADR0061	M2	successful_Tx	favourable	cure	no	Female	neg	no	no	negative	18.7294	18448.5	19.52	60897.3	60.9	3235.5	1600	10546.2	212.36	9235.63	361.962	11428.4	5372.03	5.37	8697.32	8.7	5490.78	5.49	5837.97	5.84	135987	135.99	1304.78	1.3	126.31	269872	269.87	132524	132.52	27046.5	27.05	2396.52	2.4	84.86	0.03	8.14	20.03	4.35
61	ADR0062	M0	successful_Tx	favourable	cure	no	Female	pos	no	no	negative	13.2212	8809.04	26.98	40345	40.35	273.16	1250	837.19	27.37	4466.56	223.21	11194.6	5889.71	5.89	17372	17.37	5656.08	5.66	6797.58	6.8	223061	223.06	2962.57	2.96	36.68	184185	184.19	108255	108.26	32344.6	32.34	1681.56	1.68	57.18	0.03	12.77	58.25	12.56
62	ADR0062	M2	successful_Tx	favourable	cure	no	Female	pos	no	no	negative	11.2871	14613.8	6.03	35183.1	35.18	80.63	1570	498.25	13.74	5019.08	234.587	6167.49	5200.6	5.2	17801.5	17.8	3010.31	3.01	18410.7	18.41	897709	897.71	1886.75	1.89	646.35	212578	212.58	117758	117.76	29771.2	29.77	2016.24	2.02	75.87	0.52	46.33	11.83	29.66
63	ADR0062	M5	successful_Tx	favourable	cure	no	Female	pos	no	no	negative	11.3854	18513.7	1.01	31525.8	31.53	81.37	1520	365.24	10.46	2422.84	148.414	1711.15	3490.93	3.49	30595.8	30.6	3473.02	3.47	17949.3	17.95	613038	613.04	3266.55	3.27	344.59	247775	247.77	188373	188.37	37135.8	37.14	2473.76	2.47	92.68	0.03	32.49	2.55	11.36
64	ADR0064	M0	short_term_unfavourable	unfavourable	treatment_failure	yes	Female	pos	no	no	negative	15.8287	20172.3	122.97	19382.4	19.38	911	654.91	367.13	1458.3	8809.06	303.987	17823	60138.3	60.14	28494.8	28.49	10537.7	10.54	18410.7	18.41	225605	225.6	1949.56	1.95	23.39	25022000	25022	93811.3	93.81	39387.5	39.39	1772.59	1.77	94.49	12.08	13.25	33.33	6.46
65	ADR0064	M2	short_term_unfavourable	unfavourable	treatment_failure	no	Female	pos	no	no	negative	20.3387	7151.44	80.44	27926.2	27.93	723.65	1100	985.71	1497.9	11238.4	211.317	10673.5	66188.6	66.19	11051	11.05	20644.1	20.64	6988.87	6.99	357837	357.84	1169.9	1.17	556.87	948119	948.12	106890	106.89	51496.9	51.5	1699.96	1.7	105.94	9.2	20.44	10.79	9.34
66	ADR0066	M0	successful_Tx	favourable	cure	no	Female	pos	no	no	negative	7.76595	12089.5	90.76	41368.8	41.37	683.91	790.15	837.49	565.94	5713.4	266.213	26682.4	6484.86	6.48	24882.2	24.88	5275.4	5.28	9648.66	9.65	204735	204.73	1600.51	1.6	582.83	822531	822.53	118948	118.95	34793.1	34.79	3782.16	3.78	153.54	17.41	11.95	69.38	6.88
67	ADR0066	M2	successful_Tx	favourable	cure	no	Female	pos	no	no	negative	4.77749	13118.2	4.42	30543	30.54	106.18	956.71	983.74	48.49	2557.44	171.57	2251.26	2092.79	2.09	11750.7	11.75	3939.58	3.94	8702.33	8.7	241536	241.54	1152.87	1.15	90.17	145951	145.95	177717	177.72	27046.5	27.05	1922.31	1.92	181.92	9.64	13.42	14.93	3.05
68	ADR0067	M0	successful_Tx	favourable	cure	no	Male	neg	no	no	negative	24.1166	16803.6	13.92	55389.9	55.39	1186.9	1350	933.74	146.9	3916.91	171.57	9960.45	45948.5	45.95	16973.8	16.97	1613.42	1.61	9648.66	9.65	226982	226.98	2071.77	2.07	21.88	250170	250.17	108101	108.1	27046.5	27.05	1852.59	1.85	62.35	12.86	12.7	11.13	3.65
69	ADR0067	M2	successful_Tx	favourable	cure	no	Male	neg	no	no	negative	19.6857	14331.9	9.63	46494.1	46.49	5842.9	1760	895.55	92.72	3916.91	156.457	6311.23	19773.8	19.77	18027.1	18.03	1690.59	1.69	9270.56	9.27	272102	272.1	1646.98	1.65	121.62	143185	143.18	122078	122.08	24133.2	24.13	1808.36	1.81	74.51	11.26	14.8	0.21	3.89
70	ADR0068	M0	successful_Tx	favourable	cure	no	Female	pos	no	no	negative	8.50667	9757.97	5.72	57901.4	57.9	23699	1880	687.19	120.28	3643.24	319.311	9154.03	24233.3	24.23	10828.3	10.83	3058.84	3.06	594.97	0.59	85809.1	85.81	2147.01	2.15	98.88	190622	190.62	107313	107.31	24133.2	24.13	1452.25	1.45	115.84	11.6	5.49	72.54	1.48
71	ADR0068	M2	successful_Tx	favourable	cure	no	Female	pos	no	no	negative	6.57279	20418.3	20.88	80112.1	80.11	5306.1	1760	1068.27	224.25	4466.56	121.646	14563.9	20489.5	20.49	10610.8	10.61	5427.34	5.43	8986.61	8.99	309519	309.52	1658.62	1.66	6.92	302188	302.19	81631.7	81.63	20974.4	20.97	1559.44	1.56	86.31	10.43	16.52	13.21	8.12
72	ADR0068	M5	successful_Tx	favourable	cure	no	Female	pos	no	no	negative	6.13847	10598.6	2.89	51662.9	51.66	123.64	1330	753.24	20.65	2020.79	100.566	2448.23	12864.7	12.86	8222.38	8.22	3095.26	3.1	7942.51	7.94	398543	398.54	1438.67	1.44	200.48	186033	186.03	100572	100.57	20974.4	20.97	1826.11	1.83	115.69	10.49	20.96	0.39	25.45
73	ADR0071	M0	long_term_unfavourable	unfavourable	relapse	yes	Female	pos	no	no	negative	13.7133	16857.1	102.13	59453.3	59.45	357.64	1360	837.52	47.9	2692.32	211.317	8984.99	14382	14.38	6539.8	6.54	3131.71	3.13	2521.33	2.52	137639	137.64	3796.9	3.8	90.4	233461	233.46	103458	103.46	24133.2	24.13	1930.94	1.93	152.11	18.57	8.08	0.12	5.2
74	ADR0071	M2	long_term_unfavourable	unfavourable	relapse	yes	Female	pos	no	no	negative	12.486	11421.6	16.35	44137.1	44.14	297.17	1200	463.28	16.62	2827.45	276.066	8725.48	11416.8	11.42	8038.44	8.04	3613.8	3.61	1721.49	1.72	52551.2	52.55	1748.02	1.75	145.33	206597	206.6	137983	137.98	25616.4	25.62	2214.29	2.21	170.75	0.03	3.9	8.91	9.13
75	ADR0071	M5	long_term_unfavourable	unfavourable	relapse	yes	Female	pos	no	no	negative	11.7744	8031.3	23.51	51550.8	51.55	280.76	1240	638.59	14.93	3643.24	228.959	9569.57	17151.3	17.15	8366.18	8.37	2834.72	2.83	1057.64	1.06	31904.2	31.9	1886.75	1.89	187.79	230958	230.96	146778	146.78	29771.2	29.77	3833.02	3.83	161.71	18.51	3.07	0.29	7.29
76	ADR0074	M0	successful_Tx	favourable	cure	no	Female	pos	no	no	negative	27.6713	11880.5	39.9	43211	43.21	2918.4	1580	937.46	370.9	3643.24	418.136	10470.6	27828.1	27.83	18818.4	18.82	5313.34	5.31	2719.67	2.72	33141.1	33.14	1693.56	1.69	163	205918	205.92	83604	83.6	34793.1	34.79	3050.28	3.05	83.31	15.52	3.39	4.39	3.76
77	ADR0074	M2	successful_Tx	favourable	cure	no	Female	pos	no	no	negative	21.6969	8687.64	42.85	25391	25.39	222.28	1870	783.54	218.47	5019.08	465.472	13235.5	3101.03	3.1	10066.6	10.07	1241.33	1.24	4289.69	4.29	157538	157.54	513.87	0.51	107.93	43136.8	43.14	66554.5	66.55	32344.6	32.34	2157.42	2.16	123.58	8.48	9.49	24.05	2.17
81	ADR0080	M0	successful_Tx	favourable	cure	no	Female	pos	no	no	negative	13.3647	15365.6	80.3	56357.7	56.36	518.46	1780	982.55	151.81	4191.36	178.715	13385	2214.22	2.21	2571.07	2.57	587.52	0.59	3311.61	3.31	73901.5	73.9	236.25	0.24	133.45	215355	215.35	102463	102.46	29771.2	29.77	3057.26	3.06	54.36	2.11	5.18	11.13	3.41
82	ADR0080	M2	successful_Tx	favourable	cure	no	Female	pos	no	no	negative	10.0352	20107.3	11.61	39325.5	39.33	66252	1649.1	8225.82	56.08	9138.86	577.411	10650.6	3721.32	3.72	8781.63	8.78	3494.63	3.49	179506	179.51	1280700	1280.7	2163.28	2.16	552.31	158581	158.58	149159	149.16	24446.9	24.45	1412.57	1.41	49.25	1.35	4.98	9.97	3.13
83	ADR0081	M0	successful_Tx	favourable	cure	no	Male	pos	no	no	negative	20.0383	9479.33	48.62	51847.4	51.85	237120	1355	12512.7	149.71	15485.2	487.788	25406.1	19091.1	19.09	21012.9	21.01	1883.17	1.88	38806	38.81	305318	305.32	2854.59	2.85	32.65	270710	270.71	100704	100.7	19810.5	19.81	1219.83	1.22	98.24	13.24	16.25	29.13	6.49
84	ADR0081	M2	successful_Tx	favourable	cure	no	Male	pos	no	no	negative	15.1574	16584.4	11.14	43445.3	43.45	6125.2	1393.7	63627.3	126.94	63728.7	100.764	7429.5	12849.2	12.85	15875.3	15.88	8757.81	8.76	5668.07	5.67	83792.6	83.79	7825.2	7.83	136.64	228628	228.63	123477	123.48	22185.2	22.19	1259.47	1.26	88.1	29.96	5.29	30.08	4.65
85	ADR0083	M0	successful_Tx	favourable	cure	no	Female	pos	no	no	negative	2.32149	7335.48	67.92	52117.6	52.12	13661	995.89	14763.2	430.84	15926.1	718.347	14031.7	29216.3	29.22	30241.7	30.24	37536.8	37.54	15120.9	15.12	819107	819.11	26273.6	26.27	438.08	189208	189.21	93897.5	93.9	42643.8	42.64	2688.52	2.69	56.1	96.27	43.06	0.61	0.17
86	ADR0083	M2	successful_Tx	favourable	cure	no	Female	pos	no	no	negative	2.16053	13685.7	9.75	29989.6	29.99	1439.9	1399	3028.2	100.95	8196.12	479.186	9589.09	4409.65	4.41	5885.48	5.89	4317.55	4.32	5287.72	5.29	248481	248.48	558.08	0.56	81.33	162268	162.27	116944	116.94	24446.9	24.45	1637.6	1.64	95.52	6.99	13.64	1.95	9.62
87	ADR0083	M5	successful_Tx	favourable	cure	no	Female	pos	no	no	negative	1.75386	7988.29	4.96	24732.1	24.73	2409.7	1190.4	5444.73	54.18	8669.02	442.272	8135.65	8166.89	8.17	7126.93	7.13	3979.04	3.98	7376.37	7.38	395817	395.82	705.32	0.71	257.04	223044	223.04	132796	132.8	34591.6	34.59	1689.49	1.69	71.93	7.74	21.5	2.2	3.47
88	ADR0084	M0	long_term_unfavourable	unfavourable	relapse	no	Male	neg	no	no	negative	22.5004	9702.84	128.44	43763.7	43.76	348.74	1447.4	4683.93	1312.7	10070.3	479.186	12808.2	22745.7	22.75	38363.3	38.36	4220.02	4.22	40995	41	375844	375.84	2636.34	2.64	67.25	447127	447.13	106211	106.21	32684.5	32.68	2182.95	2.18	91.73	15.74	20.42	9.64	5.28
89	ADR0084	M2	long_term_unfavourable	unfavourable	relapse	no	Male	neg	no	no	negative	17.9022	13131.8	101.03	55263.5	55.26	363.41	1975.8	17176.2	1145.7	18546.1	630.413	14361.4	17674.8	17.67	35358.3	35.36	6377.03	6.38	12619.3	12.62	161183	161.18	2787.09	2.79	191.73	364419	364.42	126344	126.34	30724.2	30.72	2495.84	2.5	106.44	17.24	9.58	17.24	5.77
90	ADR0084	M5	long_term_unfavourable	unfavourable	relapse	no	Male	neg	no	no	negative	25.6057	13685.7	32.08	42174	42.17	253.42	1793.6	11340.7	519.56	13259.5	563.882	14527.2	10879.1	10.88	20305.9	20.31	7111.21	7.11	5793.58	5.79	122607	122.61	1982.45	1.98	163.76	296195	296.19	174165	174.16	32684.5	32.68	1807.89	1.81	167.51	12.07	7.76	2.53	8.25
91	ADR0085	M0	successful_Tx	favourable	cure	no	Male	pos	no	no	negative	21.4606	7988.29	71.32	64508.8	64.51	470.96	1604.3	14763.2	478.69	16804	539.009	12162.8	19262.1	19.26	13611	13.61	4609.65	4.61	12406.6	12.41	107354	107.35	1490.76	1.49	180.42	298596	298.6	104092	104.09	26615	26.62	1449.63	1.45	187.41	9.17	6.69	35.78	10.98
92	ADR0085	M2	successful_Tx	favourable	cure	no	Male	pos	no	no	negative	10.8149	10921.2	0.83	16292.2	16.29	994.99	549.61	80571.1	377.09	75170.1	101.377	1845.93	9813.22	9.81	14776.4	14.78	5522.4	5.52	8659.22	8.66	135756	135.76	1338.26	1.34	53.93	192923	192.92	146067	146.07	24446.9	24.45	1117.93	1.12	415.44	6.8	8.01	38.27	22.63
93	ADR0085	M5	successful_Tx	favourable	cure	no	Male	pos	no	no	negative	9.66813	8556.91	2.71	66069.9	66.07	842.36	2238.8	3883.23	267.04	7719.93	363.666	1817.69	9438.49	9.44	18022.6	18.02	4544.79	4.54	10236.2	10.24	66692.3	66.69	1765.66	1.77	107.68	180832	180.83	117326	117.33	29722	29.72	1259.47	1.26	447.02	8.59	4.81	1.9	22.15
94	ADR0086	M0	successful_Tx	favourable	cure	no	Female	pos	no	no	negative	25.6011	13938	42.23	39325.5	39.33	517.16	1452.9	3883.23	166.8	14154.3	570.704	15531.8	10101.2	10.1	10600.9	10.6	4167.97	4.17	5793.58	5.79	38866.8	38.87	2557.23	2.56	26.48	66933.3	66.93	79835.2	79.84	26615	26.62	1882.21	1.88	165.93	14.23	3.27	38.63	9.63
95	ADR0086	M2	successful_Tx	favourable	cure	no	Female	pos	no	no	negative	7.82458	8971.59	11.27	63175.4	63.18	29700	2281.6	992.83	79.54	6268.42	411.292	16709.9	5001.53	5	10930.6	10.93	3362.99	3.36	986.72	0.99	71537	71.54	1238.51	1.24	117.34	195921	195.92	98528.1	98.53	26615	26.62	1356.11	1.36	64.88	8.42	4.9	0.61	3.08
96	ADR0086	M5	successful_Tx	favourable	cure	no	Female	pos	no	no	negative	4.03127	12277.4	5.86	34873	34.87	1782.6	1721.6	834.88	42.47	8669.02	432.307	2203	7912.9	7.91	12269.8	12.27	7633.3	7.63	6777.39	6.78	307981	307.98	3308.87	3.31	74.35	229166	229.17	171659	171.66	30724.2	30.72	2167.58	2.17	193.35	17.59	16.93	0.99	9.64
97	ADR0089	M0	successful_Tx	favourable	cure	no	Male	pos	no	no	negative	20.4321	6469.24	68.43	73626	73.63	476.11	1241.9	3883.23	595.32	12584.1	479.186	14134.1	7826.24	7.83	14593.1	14.59	5360.68	5.36	3694.59	3.69	261398	261.4	2065.75	2.07	152.87	423442	423.44	109671	109.67	36451	36.45	2984.35	2.98	115.24	16.43	14.88	38.63	7.58
98	ADR0089	M2	successful_Tx	favourable	cure	no	Male	pos	no	no	negative	12.3147	13895.3	4.19	40484.1	40.48	269.42	1285.6	6529.31	143.07	10301.5	363.666	11350.3	3411.72	3.41	13133.2	13.13	4635.58	4.64	4507.39	4.51	321417	321.42	1846.23	1.85	19.99	342608	342.61	144480	144.48	24446.9	24.45	1308.2	1.31	101.38	10.17	17.29	2.51	5.52
99	ADR0091	M0	successful_Tx	favourable	cure	no	Male	pos	no	no	negative	25.5257	14904.4	236.79	108786	108.79	2077.6	1284.6	25529.5	6802.7	26625.2	115.879	15992.8	24383.8	24.38	47750.3	47.75	21839	21.84	18042.5	18.04	326562	326.56	3751.6	3.75	417.9	769534	769.53	137018	137.02	48443.4	48.44	3423.72	3.42	237.49	23.11	18.73	10.59	9.15
100	ADR0091	M2	successful_Tx	favourable	cure	no	Male	pos	no	no	negative	24.725	16152.9	7.82	133616	133.62	367.26	3260.8	14211	3459.5	22620.8	590.499	17918.1	55520.7	55.52	40056.7	40.06	18916.7	18.92	4507.39	4.51	162865	162.86	2736.06	2.74	165.34	338129	338.13	136722	136.72	28703.8	28.7	2019.16	2.02	204.75	15.15	9.57	30.08	11.41
101	ADR0094	M0	successful_Tx	favourable	cure	no	Female	pos	no	no	negative	15.1574	8890.59	111.2	71751.9	71.75	286220	2521.1	1056.47	107.53	6268.42	496.174	10072.4	22357.5	22.36	14651.5	14.65	5050.11	5.05	90868.1	90.87	172396	172.4	2101.53	2.1	262.75	450909	450.91	127166	127.17	32684.5	32.68	3144.45	3.14	82.59	17.2	10.24	7.26	6.56
102	ADR0094	M2	successful_Tx	favourable	cure	no	Female	pos	no	no	negative	13.6888	10321.6	4.18	39325.5	39.33	1194.4	2903.9	992.83	22.48	5775.57	286.46	3314.88	8813.02	8.81	14972.1	14.97	4570.73	4.57	61186.2	61.19	490378	490.38	1869.87	1.87	257.04	245317	245.32	192893	192.89	32684.5	32.68	2916.64	2.92	92.08	15.63	26.14	0.74	3.47
103	ADR0094	M5	successful_Tx	favourable	cure	no	Female	pos	no	no	negative	12.4829	8424.22	13.85	37959.6	37.96	321.96	3653.3	496.78	112.59	6022.63	411.292	584.42	8990.01	8.99	13672	13.67	5101.88	5.1	22893	22.89	617470	617.47	1305.6	1.31	322.38	275750	275.75	171132	171.13	41785.8	41.79	4339.98	4.34	76.28	18.55	32.94	0.41	0.57
104	ADR0096	M0	successful_Tx	favourable	cure	no	Female	pos	no	no	negative	15.3107	13603.7	77.01	64119.5	64.12	1028.6	1696.2	2572.54	90.86	7240.16	451.918	15018	10865.5	10.87	11342.4	11.34	3619.38	3.62	1912.2	1.91	82676.1	82.68	1276.82	1.28	175.56	268768	268.77	91276.6	91.28	28703.8	28.7	2152.17	2.15	175.47	10.84	5.56	1	8.52
105	ADR0096	M2	successful_Tx	favourable	cure	no	Female	pos	no	no	negative	8.98279	7866.32	13.09	63952.7	63.95	26218	2082	992.83	31.85	4772.96	266.769	1957.23	3850.74	3.85	11426	11.43	5037.17	5.04	2837.35	2.84	152384	152.38	1430.79	1.43	51.2	206661	206.66	118107	118.11	26615	26.62	2997.82	3	191.38	14.11	8.95	0.6	9.29
106	ADR0099	M0	successful_Tx	favourable	cure	no	Female	pos	no	no	negative	24.8405	8239.11	99.55	53145.6	53.15	707.81	1073.7	4683.93	342.15	8904.31	115.234	11009.7	16034.8	16.03	18026.8	18.03	8131.5	8.13	2538.29	2.54	195029	195.03	2099.54	2.1	243.76	453415	453.42	103259	103.26	26615	26.62	2646.2	2.65	58.72	15.61	11.07	87.09	7.03
107	ADR0099	M2	successful_Tx	favourable	cure	no	Female	pos	no	no	negative	21.7967	14757.5	2.3	8531.94	8.53	284.6	179.32	9508.71	34.54	13259.5	461.27	10044.7	17240	17.24	15787.4	15.79	7150.3	7.15	853.55	0.85	111130	111.13	1274.9	1.27	312.14	442000	442	115220	115.22	26615	26.62	2281.72	2.28	48.45	11.68	6.87	1.56	2.25
108	ADR0103	M0	successful_Tx	favourable	cure	no	Female	pos	no	no	negative	17.2379	6539.65	9.5	25297.3	25.3	12308	688.97	1037.88	44.76	6756.45	363.666	13414	43280.8	43.28	9521.39	9.52	2878.89	2.88	1037.64	1.04	56890.6	56.89	1502.39	1.5	127.29	191822	191.82	109001	109	26615	26.62	1259.47	1.26	54.32	9.02	4.17	3.46	2.63
109	ADR0103	M2	successful_Tx	favourable	cure	no	Female	pos	no	no	negative	7.02521	13131.8	1.82	43021.2	43.02	2574.6	1478.8	992.83	73.75	6756.45	357.034	1900.9	25697.2	25.7	7885.85	7.89	3118.41	3.12	12831.3	12.83	128294	128.29	1014.1	1.01	36.29	166762	166.76	127825	127.83	30724.2	30.72	2546.37	2.55	43.7	11.71	7.95	1.56	53.94
110	ADR0103	M5	successful_Tx	favourable	cure	no	Female	pos	no	no	negative	3.80438	15691.7	10.52	52442	52.44	7940.2	1223	2090.66	356.99	8432.97	388.56	13001.2	14941.1	14.94	15291	15.29	3972.51	3.97	10236.2	10.24	127360	127.36	1656.07	1.66	257.04	126981	126.98	133845	133.85	24446.9	24.45	1963.28	1.96	273.81	11.14	7.58	1.63	13.53
111	ADR0107	M0	successful_Tx	favourable	cure	no	Male	pos	no	no	negative	15.0034	9435.52	22.23	61791.1	61.79	9957.2	1413	1068.22	206.89	10991.8	320.707	10108.2	12600.7	12.6	44111.3	44.11	7711.81	7.71	4507.39	4.51	107301	107.3	3543.02	3.54	257.04	243123	243.12	117671	117.67	26615	26.62	1757.59	1.76	224.54	16.91	6.68	22.95	11.8
112	ADR0107	M2	successful_Tx	favourable	cure	no	Male	pos	no	no	negative	11.5166	15156.7	16.65	63952.7	63.95	6530.8	1116.7	3028.2	118.52	13707.7	320.707	11063.3	3792.51	3.79	22725.3	22.73	6189.08	6.19	15223.3	15.22	304199	304.2	1697.11	1.7	84.74	214377	214.38	110469	110.47	22185.2	22.19	1584.94	1.58	184.33	10.32	16.31	5.36	9.74
113	ADR0107	M5	successful_Tx	favourable	cure	no	Male	pos	no	no	negative	11.9753	11199.7	0.26	42491.6	42.49	2801.9	1199	246.71	66.06	7958.46	204.162	1070.16	3142.45	3.14	33855.6	33.86	5179.53	5.18	4770.68	4.77	124679	124.68	2024.06	2.02	39.67	166728	166.73	112934	112.93	19810.5	19.81	1086.49	1.09	229.57	9.59	7.22	1.56	11.38
114	ADR0108	M0	successful_Tx	favourable	cure	no	Male	neg	yes	no	negative	16.1653	12834.7	22.89	84829.9	84.83	342.11	2245.6	5068.69	488.98	9138.86	667.019	11088.2	26584.6	26.58	18207	18.21	3461.75	3.46	8429.16	8.43	263660	263.66	1818.69	1.82	168.57	442347	442.35	107896	107.9	26615	26.62	1308.2	1.31	191.02	9.78	14.5	1.56	9.82
115	ADR0108	M2	successful_Tx	favourable	cure	no	Male	neg	yes	no	negative	16.6573	14904.4	12.19	67188.7	67.19	338.76	2328.8	1571.81	226.4	6756.45	535.318	3689.81	18866.6	18.87	18990.4	18.99	3789.64	3.79	62606.8	62.61	800726	800.73	1560.62	1.56	534.29	234379	234.38	130354	130.35	26615	26.62	989.42	0.99	154.79	7.98	41.33	0.7	9.4
116	ADR0109	M0	successful_Tx	favourable	cure	no	Female	pos	no	no	negative	20.7353	8930.97	5.23	22833.8	22.83	5298.2	576.82	1037.83	154.24	5527.17	451.918	11816.2	6750.33	6.75	10029.7	10.03	2845.48	2.85	8081.55	8.08	187824	187.82	2339.41	2.34	12.72	174344	174.34	98328.6	98.33	24446.9	24.45	1219.83	1.22	41.3	7.67	20.61	9.16	3.15
117	ADR0109	M2	successful_Tx	favourable	cure	no	Female	pos	no	no	negative	17.4291	13685.7	28.01	71921.9	71.92	40030	1950.3	953.78	228.96	5277.33	461.27	11752	5495.69	5.5	12048.2	12.05	4109.38	4.11	7848.02	7.85	197163	197.16	1374.84	1.37	11.1	185400	185.4	112898	112.9	26615	26.62	1672.28	1.67	42.51	10.01	11.19	1.56	2.25
118	ADR0109	M5	successful_Tx	favourable	cure	no	Female	pos	no	no	negative	22.5823	9263.06	22.99	42385.7	42.39	2109.2	1514.1	992.83	54.09	5277.33	304.305	11865.8	1960.89	1.96	9878.36	9.88	1770.52	1.77	6289.75	6.29	249004	249	1103.15	1.1	144.69	95628.5	95.63	130225	130.23	21013.5	21.01	1279.07	1.28	53.72	7.75	13.49	1.15	3.02
119	ADR0110	M0	successful_Tx	favourable	cure	no	Female	neg	yes	no	negative	19.6398	19295.6	40.85	100933	100.93	358.39	2338.5	2090.66	397.91	7240.16	451.918	13632.4	15599.5	15.6	24024.2	24.02	5360.68	5.36	20589.9	20.59	425657	425.66	1704.93	1.7	144.59	272397	272.4	132815	132.81	32684.5	32.68	2113.43	2.11	124.19	12.3	22.91	19.62	7.68
120	ADR0110	M2	successful_Tx	favourable	cure	no	Female	neg	yes	no	negative	14.2742	21681.6	12.44	93663.9	93.66	24343	2145.1	15849.4	315.68	15043	479.186	12028.2	8015.3	8.02	18785.9	18.79	5832.96	5.83	1580.39	1.58	138655	138.66	1421.13	1.42	79.12	222523	222.52	163482	163.48	32684.5	32.68	1874.01	1.87	158.02	10.45	8.56	19.62	8.74
121	ADR0112	M0	short_term_unfavourable	unfavourable	treatment_failure	no	Female	pos	no	no	negative	5.42604	7367.45	96.27	30766.2	30.77	6732	1323.9	6174.33	750.34	11449.2	400.165	14688.6	22737.7	22.74	16479	16.48	3750.39	3.75	1099.65	1.1	34756.9	34.76	1976.51	1.98	274.75	325987	325.99	96205.2	96.21	26615	26.62	2213.54	2.21	57.56	13.76	3.05	1.08	2.75
122	ADR0112	M2	short_term_unfavourable	unfavourable	treatment_failure	no	Female	pos	no	no	negative	12.0321	13482.6	19.88	33154	33.15	4282.9	1448.5	14211	471.89	15705.8	512.354	21240.2	20042.2	20.04	35316.8	35.32	2745.04	2.75	13567.8	13.57	295437	295.44	2237.19	2.24	89.02	389799	389.8	213857	213.86	35527	35.53	5484.82	5.48	59.15	25.52	16.54	1.66	2.58
123	ADR0115	M0	successful_Tx	favourable	cure	no	Male	neg	yes	no	negative	22.7047	14200.1	51.44	38694.6	38.69	324.62	1447.1	3028.2	596.61	9138.86	590.499	17223.8	11905.7	11.91	14956.5	14.96	4804.07	4.8	2230.54	2.23	74724.6	74.72	2508.67	2.51	291.09	383280	383.28	98890.8	98.89	26615	26.62	1799.55	1.8	91.61	14.04	5.05	29.6	5.58
124	ADR0115	M2	successful_Tx	favourable	cure	no	Male	neg	yes	no	negative	11.0556	20000.3	14.79	32426.3	32.43	178.34	1158.8	3028.2	146.44	6268.42	320.707	18815.3	10282.6	10.28	12114.6	12.11	6617.08	6.62	2688.81	2.69	102814	102.81	1732.34	1.73	92.77	201146	201.15	121363	121.36	30724.2	30.72	1791.2	1.79	60.14	11.53	6.67	27.22	4.1
125	ADR0118	M0	successful_Tx	favourable	cure	no	Male	pos	yes	no	negative	25.2607	10271.9	72.18	57227.6	57.23	546.95	1138.1	992.83	288.78	6268.42	563.882	11202.5	15201.1	15.2	7438.18	7.44	2502.43	2.5	2230.54	2.23	172101	172.1	921.75	0.92	106.09	284554	284.55	103023	103.02	30724.2	30.72	1807.89	1.81	64.05	8.88	10.13	27.22	4.6
126	ADR0118	M2	successful_Tx	favourable	cure	no	Male	pos	yes	no	negative	20.7353	17765.3	31.07	51415.5	51.42	397.26	1346.1	2090.66	441.64	6268.42	442.272	12708.9	10599.2	10.6	8542.31	8.54	2865.53	2.87	10677.2	10.68	282050	282.05	857.99	0.86	21.5	259257	259.26	154098	154.1	32684.5	32.68	1567.22	1.57	78.41	7.82	15.73	10.11	4.8
127	ADR0121	M0	successful_Tx	favourable	cure	no	Male	pos	no	no	negative	23.4307	12112.4	44.04	75337.6	75.34	12308	1376.7	3028.2	1756.1	9605.88	828.348	16166.8	15898.4	15.9	35901.2	35.9	6591.11	6.59	986.74	0.99	40085.9	40.09	2119.44	2.12	276.95	333649	333.65	96550.1	96.55	31711.4	31.71	4427.72	4.43	102.49	21.46	3.58	26.27	5.52
128	ADR0121	M2	successful_Tx	favourable	cure	no	Male	pos	no	no	negative	17.2379	18658.2	17.05	70733.3	70.73	2561.9	1609.7	4683.93	175.62	9605.88	479.186	15303.3	11646	11.65	36111.4	36.11	5399.49	5.4	1230.46	1.23	62183.8	62.18	2922.25	2.92	321.38	402845	402.84	110650	110.65	24446.9	24.45	1857.58	1.86	71.8	15.68	4.31	9.16	0.07
78	ADR0122	M0	successful_Tx	favourable	cure	no	Male	neg	yes	no	negative	12.4392	16237	103	62067.6	62.07	457.03	2491.2	15309.3	268.54	14599.3	621.526	10046.5	23772.9	23.77	49890.9	49.89	6837.94	6.84	4770.68	4.77	311427	311.43	2139.36	2.14	53.2	255034	255.03	119798	119.8	40044.6	40.04	1963.28	1.96	211.8	12.96	17.57	24.37	11.98
79	ADR0122	M2	successful_Tx	favourable	cure	no	Male	neg	yes	no	negative	10.3307	11120.2	80.63	70846.4	70.85	385.34	2920.5	3028.2	200.34	5775.57	447.133	10396.2	14848.2	14.85	38344.5	38.34	7065.63	7.07	4507.39	4.51	522921	522.92	1826.56	1.83	257.04	195839	195.84	164907	164.91	46820.7	46.82	1865.81	1.87	406.25	10.94	28.47	46.23	23.38
80	ADR0122	M5	successful_Tx	favourable	cure	no	Male	neg	yes	no	negative	4.06174	10349.7	5.03	50230	50.23	7184.3	1273.9	8874.33	25.39	10991.8	376.418	1825.78	14778.8	14.78	23314.5	23.31	6137.26	6.14	32224	32.22	1212000	1212	2169.27	2.17	438.08	149737	149.74	94642.9	94.64	21013.5	21.01	1468	1.47	288.87	11.15	61.62	2.59	17.01
129	ADR0125	M0	successful_Tx	favourable	cure	no	Male	pos	yes	no	negative	11.2845	7814.73	23.45	36387.9	36.39	18250	728.35	3883.23	25.49	8196.12	388.56	13363.3	12920.1	12.92	8392.56	8.39	2872.21	2.87	14503.5	14.5	45933.4	45.93	3496.87	3.5	172.4	228677	228.68	113423	113.42	28703.8	28.7	2035	2.04	131.11	17.99	3.72	0.96	5.86
130	ADR0125	M2	successful_Tx	favourable	cure	no	Male	pos	yes	no	negative	10.5772	8405.48	1.11	42226.9	42.23	4860.8	1483.9	805.46	6.64	3212.16	370.124	2386.05	5478.67	5.48	11813	11.81	2724.91	2.72	5918.48	5.92	105449	105.45	1822.62	1.82	13.04	119271	119.27	166297	166.3	28703.8	28.7	1646.3	1.65	209.34	10.86	6.71	0.36	10.23
131	ADR0127	M0	successful_Tx	favourable	cure	no	Female	pos	yes	no	negative	34.6892	6978.42	88.29	45145.6	45.15	65664	1459.4	6174.33	250.08	9372.71	442.272	17355.3	31650.4	31.65	16115.8	16.12	4622.61	4.62	1912.2	1.91	20467.3	20.47	1484.95	1.48	202.16	234756	234.76	85209.7	85.21	28703.8	28.7	1611.37	1.61	149.04	9.82	2.45	20.57	8.07
132	ADR0127	M2	successful_Tx	favourable	cure	no	Female	neg	yes	no	negative	23.3508	10198	3.26	28387.6	28.39	2369.7	1568	992.83	34.54	4261.53	266.769	4395.4	10999.1	11	5550.8	5.55	3468.33	3.47	7494.88	7.49	181587	181.59	1328.65	1.33	30.08	149707	149.71	108421	108.42	21013.5	21.01	1239.72	1.24	171.69	7.98	10.13	0.8	8.69
133	ADR0136	M0	successful_Tx	favourable	cure	no	Male	neg	yes	no	negative	22.3361	15365.6	5.39	55372.3	55.37	592.7	2568.3	6174.33	452.77	10532.2	400.165	3083.78	30657.4	30.66	30107.8	30.11	3237.57	3.24	84161.5	84.16	800620	800.62	2387.66	2.39	494.58	276365	276.37	131124	131.12	26615	26.62	2758.44	2.76	95.52	4.81	41.33	2.51	6.69
134	ADR0136	M2	successful_Tx	favourable	cure	no	Male	neg	yes	no	negative	15.0548	15418.8	15.22	45198.9	45.2	38339	2767	16913.4	286.38	17022.8	520.173	4958.97	17666.7	17.67	19617.7	19.62	2892.24	2.89	4240.52	4.24	77278.4	77.28	1972.55	1.97	78.68	160677	160.68	119343	119.34	22185.2	22.19	887.51	0.89	99.37	9.19	4.97	1.56	4.81
135	ADR0136	M5	successful_Tx	favourable	cure	no	Male	neg	yes	no	negative	13.8496	11670.9	6.16	31699.5	31.7	990.24	2226.1	28048.3	427.43	26834.3	621.526	2027.5	23856.3	23.86	29676.2	29.68	3907.26	3.91	2837.35	2.84	57132.3	57.13	2047.87	2.05	76.14	137841	137.84	105161	105.16	22185.2	22.19	1698.07	1.7	123.58	12.06	3.96	6.84	6.09
136	ADR0137	M0	successful_Tx	favourable	cure	no	Female	pos	yes	no	negative	49.0458	14200.1	143.78	58213.1	58.21	654.9	1399	55915.8	774.27	54515	901.919	19306.6	24645.3	24.65	22766.9	22.77	8658.64	8.66	5287.72	5.29	136981	136.98	2577.5	2.58	50.14	190134	190.13	124389	124.39	36451	36.45	3756.57	3.76	123.99	20.68	8.67	8.8	6.01
137	ADR0137	M2	successful_Tx	favourable	cure	no	Female	pos	yes	no	negative	22.8401	11610.1	10.79	19712.3	19.71	47.6	679.12	21965.8	133.65	19841.7	563.882	15788	26837.2	26.84	11758	11.76	9622.19	9.62	5287.72	5.29	32850	32.85	1413.41	1.41	128.71	169284	169.28	167265	167.26	26615	26.62	3124.61	3.12	108.72	14.75	2.97	3.85	5.01
138	ADR0139	M0	successful_Tx	favourable	cure	no	Male	neg	yes	no	negative	15.2086	15418.8	109.2	79245.2	79.25	384.91	2378.7	10130.4	243.46	34682.6	892.943	12825.2	7998.76	8	10437	10.44	2724.91	2.72	6042.8	6.04	60819.1	60.82	690.52	0.69	185.87	257840	257.84	124280	124.28	26615	26.62	1672.28	1.67	97.34	7.54	4.36	2.51	4.81
139	ADR0139	M2	successful_Tx	favourable	cure	no	Male	neg	yes	no	negative	6.06282	15260.3	44.28	63619.4	63.62	293.45	2626.9	3028.2	140.57	17677.3	376.418	13008.6	3517.28	3.52	9222.62	9.22	3881.14	3.88	14296.6	14.3	326992	326.99	625.95	0.63	235.82	77023.7	77.02	105831	105.83	26615	26.62	1086.49	1.09	77.53	5.44	17.67	4.41	4.68
140	ADR0140	M0	successful_Tx	favourable	cure	no	Female	neg	yes	no	negative	26.1617	14024.2	14.07	73000.3	73	684.92	2166.4	8225.82	261.48	13707.7	688.199	17138.2	30415.6	30.42	101107	101.11	2359.75	2.36	2538.29	2.54	140502	140.5	3175.95	3.18	35.15	177758	177.76	136297	136.3	42643.8	42.64	2182.95	2.18	362.42	16.64	9.15	16.77	18.49
141	ADR0140	M2	successful_Tx	favourable	cure	no	Female	neg	yes	no	negative	8.64502	14904.4	12.91	53633.5	53.63	594.73	2157.8	18472.4	78.69	20700.7	496.174	15272.5	16794	16.79	11860.6	11.86	4083.33	4.08	2538.29	2.54	135200	135.2	1424.99	1.42	42.1	179826	179.83	141464	141.46	30724.2	30.72	1799.55	1.8	240.92	0.91	8.29	30.08	13.85
142	ADR0142	M0	successful_Tx	favourable	cure	no	Male	pos	yes	no	negative	17.6665	9413.72	124.76	58158.3	58.16	399.48	1741.5	3028.2	540.45	10991.8	672.402	15375	18969.2	18.97	22660.8	22.66	5936.52	5.94	83669.9	83.67	341588	341.59	2516.76	2.52	16.87	323711	323.71	90182.9	90.18	30724.2	30.72	2495.84	2.5	74.12	16.45	18.61	8.21	4.2
143	ADR0142	M2	successful_Tx	favourable	cure	no	Male	pos	yes	no	negative	17.1419	15260.3	4.28	67356.8	67.36	208.93	2126.8	6878.5	375.45	11449.2	861.47	12895.2	17818.2	17.82	446707	446.71	3652.16	3.65	126206	126.21	712766	712.77	3503.16	3.5	257.04	235514	235.51	101121	101.12	32684.5	32.68	3124.61	3.12	97.11	21.75	37.25	0.52	5.63
144	ADR0143	M0	successful_Tx	favourable	cure	no	Female	pos	no	no	negative	19.6843	10321.6	94.99	53091.5	53.09	1689.12	1497.9	24829.5	420.18	24314.5	742.181	9948.98	8964.81	8.96	12188.5	12.19	1158.76	1.16	6777.39	6.78	142973	142.97	1728.42	1.73	165.26	318148	318.15	36166.9	36.17	24446.9	24.45	1495.36	1.5	50.34	10.57	8.36	16.77	3.23
145	ADR0143	M2	successful_Tx	favourable	cure	no	Female	pos	no	no	negative	18.1827	16778.2	12.22	64675.8	64.68	6369.75	1664.4	11931	160.23	13259.5	432.307	8942.09	3910.05	3.91	12048.2	12.05	2488.88	2.49	987.42	0.99	53086.2	53.09	1626.81	1.63	110.35	170052	170.05	49359.4	49.36	24446.9	24.45	2334.16	2.33	60.71	12.99	3.87	1.56	15.72
146	ADR0145	M0	successful_Tx	favourable	cure	no	Female	pos	no	no	negative	33.6098	8312.54	248.12	59695.6	59.7	108.72	2000.9	5444.73	1296.4	12809.6	672.402	12539.7	12526.8	12.53	23821.1	23.82	2583.56	2.58	6289.75	6.29	160316	160.32	3812.99	3.81	159.66	329556	329.56	102951	102.95	40919.5	40.92	2074.38	2.07	119.22	19.21	10.05	10.11	16.42
147	ADR0145	M2	successful_Tx	favourable	cure	no	Male	pos	no	no	negative	26.8967	12907.7	159.21	48564.7	48.56	218.63	1691	21477.6	882.1	22620.8	656.063	11026.2	12016.6	12.02	12645.4	12.65	2529.51	2.53	2984.08	2.98	105660	105.66	2259.2	2.26	61.18	170508	170.51	92678.7	92.68	32684.5	32.68	1791.2	1.79	76.4	13.23	6.91	21.52	18.76
148	ADR0145	M5	successful_Tx	favourable	cure	no	Male	pos	no	no	negative	26.1988	11086.9	15.2	44773.2	44.77	102.62	2199.2	11637	871.64	31193.4	667.019	9783.41	8414.43	8.41	17004.4	17	2771.86	2.77	2230.54	2.23	42625.5	42.63	2055.82	2.06	80.83	128308	128.31	157134	157.13	30724.2	30.72	1365.59	1.37	81.12	11.12	3.66	11.54	52.53
149	ADR0147	M0	successful_Tx	favourable	cure	no	Female	neg	yes	no	negative	10.5175	10028.9	50.32	96373.4	96.37	129.68	2020.9	12800.4	132.5	13707.7	520.173	32918.5	6986.79	6.99	11269.9	11.27	3204.51	3.2	2837.35	2.84	42248.6	42.25	2143.35	2.14	145.77	196760	196.76	89234.2	89.23	24446.9	24.45	1757.59	1.76	113.54	2.94	10.61	10.11	6.53
150	ADR0147	M2	successful_Tx	favourable	cure	no	Female	neg	yes	no	negative	7.56064	12907.7	19.9	69999.3	70	114.49	1931.7	5444.73	58.17	10070.3	400.165	17606.6	2910.5	2.91	10622.3	10.62	2298.31	2.3	6042.8	6.04	93324.8	93.32	1309.44	1.31	29.91	125034	125.03	112698	112.7	28703.8	28.7	2011.22	2.01	172.8	3.4	32.77	4.89	10.3
151	ADR0147	M5	successful_Tx	favourable	cure	no	Female	neg	yes	no	negative	4.99321	10786.2	4	43657.6	43.66	475.93	1597.4	3028.2	35.69	9138.86	320.707	13885.5	1934.88	1.93	7385.04	7.39	2339.29	2.34	13358.2	13.36	213088	213.09	1708.85	1.71	158.07	45538.4	45.54	66754.5	66.75	17294.8	17.29	1782.82	1.78	119.85	0.7	11.51	0.61	6.53
152	ADR0148	M0	successful_Tx	favourable	cure	no	Female	pos	no	no	negative	22.0467	13169.8	62.46	68647.8	68.65	236.92	1177	3028.2	142.68	6756.45	470.353	7586.66	18962.3	18.96	12033.5	12.03	3920.31	3.92	5793.58	5.79	125116	125.12	1363.28	1.36	36.99	85909.9	85.91	60866.4	60.87	19810.5	19.81	1468	1.47	61.83	9.22	7.24	0.89	3.02
153	ADR0148	M2	successful_Tx	favourable	cure	no	Female	pos	no	no	negative	18.5531	13981	0.56	21911.7	21.91	497.18	981.57	1065.15	25.97	2670.16	286.46	189.38	3711.96	3.71	11375.1	11.38	2352.94	2.35	6042.8	6.04	158237	158.24	1263.4	1.26	50.88	104299	104.3	100577	100.58	19810.5	19.81	1558.32	1.56	84.04	9.12	8.9	0.08	4.17
154	ADR0149	M0	successful_Tx	favourable	cure	no	Female	pos	no	no	negative	6.6853	8386.78	37.14	40378.6	40.38	558.39	1072.3	3883.23	258.8	16804	627.471	14447.5	5311.03	5.31	10711.7	10.71	3724.21	3.72	18339.6	18.34	356638	356.64	1274.9	1.27	26.53	328515	328.51	75641.9	75.64	25541.7	25.54	1219.83	1.22	113.54	7.93	19.1	34.83	17.12
155	ADR0149	M2	successful_Tx	favourable	cure	no	Female	pos	no	no	negative	7.75883	10498.4	7.21	37435.2	37.44	9178.5	1884	1027.64	34.54	17677.3	421.992	9769.63	1029.68	1.03	1347.89	1.35	1004.84	1	38454.3	38.45	513715	513.71	204.33	0.2	438.08	116802	116.8	82951	82.95	19810.5	19.81	1022.27	1.02	125.83	3.67	26.65	8.21	24.61
156	ADR0150	M0	successful_Tx	favourable	cure	no	Female	pos	yes	no	negative	7.95563	11460.6	32.79	52442	52.44	82294	1961.9	3028.2	419.98	8196.12	508.379	14115.7	9872.72	9.87	4650.76	4.65	863.51	0.86	16139.4	16.14	190782	190.78	382.65	0.38	257.04	261919	261.92	100613	100.61	25541.7	25.54	2296.76	2.3	92.89	8.61	10.8	1.45	4.8
157	ADR0150	M2	successful_Tx	favourable	cure	no	Female	pos	yes	no	negative	8.08608	10976	13.21	34084.5	34.08	2168.1	1929.9	2485.6	177.6	4141.55	412.663	13436.3	9144.2	9.14	12742.5	12.74	4930.2	4.93	2419.21	2.42	89920.7	89.92	1317.31	1.32	302.88	173224	173.22	141457	141.46	26439.7	26.44	2288.78	2.29	78.39	11.75	5.8	0.01	3.6
158	ADR0152	M0	successful_Tx	favourable	cure	no	Female	pos	yes	no	negative	9.48283	8148.45	70.14	54945.5	54.95	271.85	1166.3	2689.26	207.85	5951.78	489.896	18889.5	15660.2	15.66	20050.5	20.05	7376.21	7.38	148902	148.9	1188400	1188.4	2618.26	2.62	302.88	302181	302.18	123838	123.84	47052.3	47.05	2273.33	2.27	119.37	15.89	61.75	41.94	10.31
159	ADR0152	M2	successful_Tx	favourable	cure	no	Female	pos	yes	no	negative	10.217	15418.8	7.17	53838.8	53.84	215.43	1456.4	3488.24	134.3	4739.7	360.408	6151.57	5567.18	5.57	9119.45	9.12	8001.62	8	5322.13	5.32	164894	164.89	1830.41	1.83	167.92	238803	238.8	121391	121.39	31444.9	31.44	2334.78	2.33	95.23	13.55	9.81	5.83	4.84
160	ADR0153	M0	successful_Tx	favourable	cure	no	Male	neg	yes	no	negative	28.5614	29339.9	32.25	61491.2	61.49	293.45	1376.4	3290.59	293.45	6564.75	480.667	15958.6	41251.3	41.25	20256.9	20.26	5200.55	5.2	10240.9	10.24	443572	443.57	1812.43	1.81	215	215668	215.67	111672	111.67	26439.7	26.44	1925.44	1.93	332.36	11.34	23.49	0.62	17.17
161	ADR0153	M2	successful_Tx	favourable	cure	no	Male	neg	yes	no	negative	15.7193	13858.7	2.63	26374.3	26.37	3446.6	1128.8	3684.65	30.16	5343.29	374.541	1455.98	19806.3	19.81	15566.4	15.57	2938.02	2.94	7812.92	7.81	217174	217.17	2575.18	2.58	72.07	140785	140.78	141108	141.11	25096.9	25.1	1276.89	1.28	70.33	12.59	12.11	2.44	3.6
162	ADR0153	M5	successful_Tx	favourable	cure	no	Male	neg	yes	no	negative	4.99581	11412.4	1.24	41981.5	41.98	1218.5	1673.4	2485.6	663.41	5191.91	387.895	2078.76	6204.55	6.2	44207.4	44.21	4774.57	4.77	837.56	0.84	124808	124.81	1858.4	1.86	45.21	76889.4	76.89	169681	169.68	25096.9	25.1	1320.49	1.32	258.46	9.73	7.49	0.54	12.77
163	ADR0155	M0	short_term_unfavourable	unfavourable	treatment_failure	no	Female	pos	no	no	negative	11.2238	5593.7	131.16	59393.8	59.39	300.13	1356.9	2072.47	104	5040.85	412.663	15108.4	3829.78	3.83	42025.8	42.03	7166.07	7.17	52149.2	52.15	732136	732.14	3224.22	3.22	391.79	304711	304.71	131495	131.49	32620.8	32.62	2147.61	2.15	147.61	0.51	38.21	333.8	25.83
164	ADR0155	M2	short_term_unfavourable	unfavourable	treatment_failure	no	Female	pos	no	no	negative	12.2631	11032	11.87	40358	40.36	1202.4	1464	4459.42	42.62	6257.73	387.895	15232.5	1561.98	1.56	43684.5	43.68	5166.78	5.17	6517.96	6.52	195525	195.52	2826.4	2.83	47.83	144822	144.82	143206	143.21	30241.6	30.24	2447.74	2.45	240.21	16.76	11.28	127.75	6.33
165	ADR0156	M0	successful_Tx	favourable	cure	no	Male	pos	yes	no	negative	13.6778	8152.84	78.55	37482.2	37.48	2219.99	1449.4	3488.24	443.16	5646.95	536.526	15919.9	6997.95	7	35222.4	35.22	5051.9	5.05	34467.5	34.47	313049	313.05	2075.21	2.08	167.92	313017	313.02	110593	110.59	32620.8	32.62	1621.83	1.62	142.23	11.84	17.27	727.59	64.67
166	ADR0156	M2	successful_Tx	favourable	cure	no	Male	pos	yes	no	negative	7.19793	17719.9	70.01	45241.6	45.24	856.97	1204.3	2072.47	168.9	4439.91	621.434	17000.4	60810.1	60.81	15952.5	15.95	10828.7	10.83	16887.2	16.89	174010	174.01	1848.4	1.85	167.92	466103	466.1	125743	125.74	34898.5	34.9	1515.88	1.52	79.87	10.94	10.44	23.99	5.14
167	ADR0164	M0	successful_Tx	favourable	cure	no	Male	pos	yes	no	negative	10.96	10719.4	68.79	15466.9	15.47	164.87	459.46	2485.6	235.76	3256.03	374.541	19455.5	12692.1	12.69	31499.2	31.5	5119.48	5.12	76708.1	76.71	598436	598.44	3283.01	3.28	167.92	183437	183.44	101863	101.86	32620.8	32.62	1687.03	1.69	86.14	16.27	31.54	73.46	0.5
168	ADR0164	M2	successful_Tx	favourable	cure	no	Male	pos	yes	no	negative	8.45272	13934.1	7.23	30350.4	30.35	131.57	1373.1	2072.47	102.19	3402.54	429.839	4992.81	3681.12	3.68	18844.6	18.84	6091.42	6.09	3461.17	3.46	102715	102.71	1990.7	1.99	68.63	175465	175.47	120466	120.47	19202.3	19.2	1028.13	1.03	131.24	9.62	6.09	0.34	6.37
169	ADR0164	M5	successful_Tx	favourable	cure	no	Male	pos	yes	no	negative	11.1185	8227.85	3.16	24044.8	24.04	106.91	1443.5	272.42	76.46	1541.36	271.185	392.7	2379.48	2.38	20626.6	20.63	3945.4	3.95	1043.67	1.04	57781.1	57.78	1804.44	1.8	36.01	95948.2	95.95	110697	110.7	19202.3	19.2	921.33	0.92	139.98	8.61	3.85	0.59	6.76
170	ADR0165	M0	long_term_unfavourable	unfavourable	relapse	no	Male	pos	yes	no	negative	19.1997	14164.6	14.79	43971.7	43.97	183.61	1212.8	2072.47	349.07	5951.78	646.203	29021.8	10496	10.5	27629.2	27.63	4605.21	4.61	7970.41	7.97	365742	365.74	2159.96	2.16	302.88	209180	209.18	134543	134.54	34898.5	34.9	1967.66	1.97	140.28	13.28	20.01	4.22	7.52
171	ADR0165	M2	long_term_unfavourable	unfavourable	relapse	no	Male	pos	yes	no	negative	16.2862	10320.5	130.91	38783.7	38.78	225.37	1132.1	2891.21	479.04	5646.95	552.051	33351.3	10455.9	10.46	46729.7	46.73	5045.15	5.05	18893.6	18.89	565068	565.07	3411.52	3.41	21.54	542236	542.24	141174	141.17	43236.6	43.24	2147.61	2.15	177.44	24.58	94.47	35.87	14.09
172	ADR0165	M5	long_term_unfavourable	unfavourable	relapse	no	Male	pos	yes	no	negative	14.8071	12292.7	8.47	34753.6	34.75	165.78	1275.9	1649.93	111.16	3256.03	400.574	9344.22	2658.63	2.66	41015	41.01	3870.21	3.87	4044.08	4.04	294881	294.88	2444.27	2.44	167.92	232347	232.35	164739	164.74	30241.6	30.24	1612.38	1.61	143.78	13.03	16.25	0.23	7.32
173	ADR0166	M0	successful_Tx	favourable	cure	no	Male	pos	no	no	negative	38.7049	10151.9	65.94	43699.9	43.7	9010.5	1470.3	5219.47	9046.2	12237	101.79	18200.6	5558.34	5.56	42446.9	42.45	9677.38	9.68	36761.1	36.76	121219	121.22	2657.3	2.66	678.64	840573	840.57	95857.1	95.86	34898.5	34.9	1916.93	1.92	161.44	14.7	7.77	145.63	33.46
174	ADR0166	M2	successful_Tx	favourable	cure	no	Male	pos	no	no	negative	28.8582	18676.8	49.95	36496.8	36.5	3317.4	1146.2	3091.62	1049.6	6257.73	691.962	19320.2	16078	16.08	31761.1	31.76	32514.1	32.51	13339	13.34	106807	106.81	2174.11	2.17	167.92	1649700	1649.7	126931	126.93	34898.5	34.9	1373.68	1.37	160.18	11.28	7.08	80.12	26.74
175	ADR0172	M0	short_term_unfavourable	unfavourable	treatment_failure	no	Male	pos	yes	no	negative	7.60136	6232.11	67.47	29199.1	29.2	741.37	1146.2	3290.59	772.59	5040.85	544.372	18000.4	8222.99	8.22	15332.8	15.33	5808.02	5.81	40739.9	40.74	199097	199.1	2022.87	2.02	163.42	372320	372.32	126379	126.38	41249.9	41.25	1466.13	1.47	257.63	1.41	12.01	151.13	20.86
176	ADR0172	M2	short_term_unfavourable	unfavourable	treatment_failure	no	Male	pos	yes	no	negative	11.7466	13821.3	3.47	18238.3	18.24	6690	1042.12	1088.69	16.06	469.33	96.547	156.78	276.89	0.28	223.2	0.22	6550.51	6.55	7011.39	7.01	376.44	0.38	180.41	0.18	1.55	2017.21	2.02	10004.6	10	5379.41	5.38	82.47	0.08	55.16	10.81	39.02	3.8	4.34
177	ADR0173	M0	successful_Tx	favourable	cure	no	Male	neg	no	no	negative	5.23981	15471.4	2.06	43337.8	43.34	684.92	1153.4	5407.5	160.11	6257.73	577.752	20736.1	16115.9	16.12	22195.7	22.2	3042.68	3.04	18646.1	18.65	281061	281.06	2372.93	2.37	167.92	159280	159.28	98559.6	98.56	25096.9	25.1	1174.82	1.17	275.3	14.47	15.3	12.25	14.35
178	ADR0173	M2	successful_Tx	favourable	cure	no	Male	neg	no	no	negative	5.84333	26088.8	1.07	30271.3	30.27	3480	1053.75	1214.86	2.58	2387.51	96.725	186.74	298.54	0.3	223.2	0.22	3382.46	3.38	857.94	0.86	2724.59	2.72	218.01	0.22	0.6	3358.05	3.36	12613.2	12.61	5016.79	5.02	93.61	0.09	20.83	0.51	0.39	11.14	1.58
179	ADR0175	M0	successful_Tx	favourable	cure	no	Female	pos	yes	yes	negative	17.1699	17660	28.21	30261.8	30.26	4416.8	906.18	2072.47	52.5	3844.71	360.408	15322.3	22874.4	22.87	7133.2	7.13	10331.2	10.33	8897.95	8.9	151462	151.46	1834.41	1.83	250.3	416781	416.78	92791.3	92.79	27742.1	27.74	2288.78	2.29	234.73	12.95	8.95	0.07	11.48
180	ADR0175	M2	successful_Tx	favourable	cure	no	Female	pos	yes	yes	negative	27.0171	12705.7	5.87	32481.4	32.48	1022.6	872.26	1214.86	20.99	3402.54	329.213	3364.49	17870.8	17.87	5833.08	5.83	11734	11.73	1222.32	1.22	70210.9	70.21	2220.65	2.22	273.65	360281	360.28	124134	124.13	30241.6	30.24	1583.83	1.58	151.57	12.17	5.01	0.04	7.19
181	ADR0176	M0	successful_Tx	favourable	cure	no	Male	neg	yes	no	negative	20.0319	8574.17	22.96	14000.2	14	1225.5	489.82	2485.6	229.32	6257.73	494.413	51285.9	12960.6	12.96	12869.3	12.87	2650.05	2.65	76447.7	76.45	1084500	1084.5	2155.92	2.16	245.8	262151	262.15	108666	108.67	34898.5	34.9	1373.68	1.37	157.56	11.23	55.95	97.78	14.93
182	ADR0176	M2	successful_Tx	favourable	cure	no	Male	neg	yes	no	negative	6.7319	15750.4	0.17	19717.7	19.72	421.58	1489.8	1214.86	15.64	3844.71	271.185	917.58	6006.94	6.01	12170.2	12.17	1590.84	1.59	1481.9	1.48	185530	185.53	1276.08	1.28	6.07	179094	179.09	146855	146.85	25096.9	25.1	1456.05	1.46	189.22	8.47	10.53	0.54	9.54
183	ADR0179	M0	successful_Tx	favourable	cure	no	Female	pos	yes	yes	negative	19.6832	8554.54	67.52	32837.3	32.84	237.05	844.8	2485.6	368.35	3844.71	412.663	22931	25893.2	25.89	20036.8	20.04	4299.73	4.3	94530.8	94.53	636217	636.22	3472.83	3.47	302.88	289692	289.69	124430	124.43	43236.6	43.24	2778.72	2.78	242.71	20.01	33.95	28.51	14.19
184	ADR0179	M2	successful_Tx	favourable	cure	no	Female	pos	yes	yes	negative	21.1063	20403.5	16.69	27476.2	27.48	114.5	1909	2891.21	1011.3	7027.18	429.839	23688.5	12874.7	12.87	7830.85	7.83	4578.1	4.58	16887.2	16.89	242155	242.15	1437.37	1.44	167.92	609696	609.7	138477	138.48	37089	37.09	1687.03	1.69	203.87	9.73	13.95	1.12	11.28
185	ADR0182	M0	successful_Tx	favourable	cure	no	Female	neg	no	no	negative	7.65867	16596.9	3.25	50714.7	50.71	594.73	1034.3	4459.42	216.93	7491.8	387.895	15619.1	7472.77	7.47	16670.6	16.67	5349.12	5.35	4966.76	4.97	98303	98.3	1728.68	1.73	167.92	189468	189.47	102850	102.85	22269.1	22.27	1874.05	1.87	85.03	11.72	6.02	1.23	4.01
186	ADR0182	M2	successful_Tx	favourable	cure	no	Female	neg	no	no	negative	7.94403	18476.2	2.48	50210.9	50.21	943.88	951.17	4074.08	356.15	7958.47	360.408	16089	7845.71	7.85	40274	40.27	3753.83	3.75	702.58	0.7	68045.8	68.05	2686.1	2.69	99.18	173180	173.18	91933.7	91.93	22269.1	22.27	1933.93	1.93	72.88	15.14	4.51	5.83	8.47
187	ADR0186	M0	successful_Tx	favourable	cure	no	Female	pos	no	yes	negative	18.4877	14125.7	48.17	44153	44.15	376.33	1251.7	2891.21	9.45	7181.82	581.287	38040.1	30943.3	30.94	13955.3	13.96	3719.56	3.72	18893.6	18.89	166841	166.84	3634.12	3.63	167.92	187831	187.83	125022	125.02	27742.1	27.74	2257.83	2.26	335.73	18.5	9.72	0.3	16.28
188	ADR0186	M2	successful_Tx	favourable	cure	no	Female	pos	no	yes	negative	14.4175	19838.3	3.56	29022.2	29.02	752.37	1321.6	1649.93	3.3	3844.71	520.295	1938.72	26084.3	26.08	14989.2	14.99	1924.73	1.92	4233.04	4.23	97745.8	97.75	1966.6	1.97	35.22	135075	135.08	126931	126.93	27742.1	27.74	2203.1	2.2	289.48	12.92	6.27	16.19	14.88
189	ADR0188	M0	successful_Tx	favourable	cure	no	Male	neg	yes	no	negative	10.1047	9039.19	39.09	46741.7	46.74	203.72	1365.6	2689.26	59.27	4141.55	311.729	24598.1	14607.1	14.61	26686.5	26.69	2804.93	2.8	12098.7	12.1	354790	354.79	2497.38	2.5	100.34	248425	248.42	113293	113.29	27742.1	27.74	1515.88	1.52	159.82	12.83	19.12	8.8	8.7
190	ADR0188	M2	successful_Tx	favourable	cure	no	Male	neg	yes	no	negative	8.05761	14940.5	3.75	36631.1	36.63	103.89	1470	1214.86	38.67	3549.5	292.559	2529.48	7170.63	7.17	16417.2	16.42	2804.93	2.8	4233.04	4.23	186850	186.85	1548.01	1.55	167.92	157759	157.76	162587	162.59	25096.9	25.1	1352.57	1.35	170.6	9.09	10.59	0.27	8.58
191	ADR0198	M0	successful_Tx	favourable	cure	no	Female	pos	no	no	negative	24.1216	12576.4	11.1	21287.5	21.29	345.86	733.52	2485.6	50.1	4141.55	329.213	5261.67	47515.2	47.52	12490.2	12.49	2056.1	2.06	4233.04	4.23	72870.1	72.87	2255.1	2.26	336.19	429230	429.23	86568.8	86.57	30241.6	30.24	1705.37	1.71	121.11	12.79	5.14	23.38	6.81
192	ADR0198	M2	successful_Tx	favourable	cure	no	Female	pos	no	no	negative	28.3752	17964.3	1.91	30616.4	30.62	471.38	1043	1214.86	367.88	5343.29	400.574	792.55	11644.3	11.64	11607.6	11.61	2536.83	2.54	913.48	0.91	48278.4	48.28	1712.75	1.71	106.74	161420	161.42	81614.3	81.61	25096.9	25.1	2001.06	2	86	12.08	3.66	0.44	3.88
193	ADR0199	M0	successful_Tx	favourable	cure	no	Female	neg	yes	yes	negative	9.94244	13491.8	40.08	28447.5	28.45	202.04	510.93	2072.47	313.89	4439.91	329.213	17851.9	16453	16.45	8445.82	8.45	3320.28	3.32	14812.7	14.81	247376	247.38	1744.61	1.74	50.63	193709	193.71	92321.6	92.32	27742.1	27.74	1254.7	1.25	107.31	9.63	13.75	0.48	5.57
194	ADR0199	M2	successful_Tx	favourable	cure	no	Female	neg	yes	yes	negative	7.45175	12804.1	4.54	30394.7	30.39	138.26	551.74	2485.6	320.43	6257.73	329.213	8037.72	7704.97	7.7	6939.3	6.94	2614.72	2.61	6183.11	6.18	197885	197.88	1702.8	1.7	43.16	152137	152.14	108832	108.83	25096.9	25.1	1331.24	1.33	127.82	9.68	11.15	1.23	6.49
195	ADR0200	M0	successful_Tx	favourable	cure	no	Female	pos	yes	no	negative	12.3144	11192.9	24.38	40267.9	40.27	335.95	2173.4	2485.6	87.64	7027.18	753.347	51087.8	42423.1	42.42	12027.8	12.03	5551.62	5.55	12929.3	12.93	274404	274.4	2481.03	2.48	39.1	315852	315.85	123247	123.25	27742.1	27.74	1967.66	1.97	232.04	14.04	15.1	18.1	12.5
196	ADR0200	M2	successful_Tx	favourable	cure	no	Female	pos	yes	no	negative	10.2664	16649.5	1.32	21636.9	21.64	1860.4	2043.1	2891.21	42.93	10319.5	581.287	2045.11	7164.08	7.16	12475.5	12.48	5848.51	5.85	7970.41	7.97	184930	184.93	2659.36	2.66	302.88	181999	182	156417	156.42	22269.1	22.27	2257.83	2.26	237.55	15.58	10.34	1.16	0.5
197	ADR0201	M0	short_term_unfavourable	unfavourable	treatment_failure	no	Male	pos	yes	yes	positive	12.875	6042.51	95.93	25934.1	25.93	334.44	727.65	3684.65	990.4	8740.57	795.062	21470.1	16063.6	16.06	44567	44.57	8418.01	8.42	92278.8	92.28	552690	552.69	1358.59	1.36	167.92	529371	529.37	112773	112.77	37089	37.09	2210.96	2.21	145.71	11.4	29.48	105.76	3.15
198	ADR0201	M2	short_term_unfavourable	unfavourable	treatment_failure	no	Male	pos	yes	yes	positive	19.1997	10151.9	6.29	19195.4	19.2	2936.6	506.51	2485.6	300.17	4439.91	400.574	8756.44	4472.62	4.47	20728.9	20.73	8959.65	8.96	3852.59	3.85	116848	116.85	824.27	0.82	167.92	359786	359.79	108005	108	34898.5	34.9	1687.03	1.69	104.69	8.01	7.58	11.24	5.75
199	ADR0201	M5	short_term_unfavourable	unfavourable	treatment_failure	no	Male	pos	yes	yes	positive	20.8078	10247.8	10.99	31770.3	31.77	986.45	537.53	3290.59	196.9	4439.91	119.81	27042.1	2215.61	2.22	26180.4	26.18	6064.42	6.06	643.72	0.64	19221	19.22	923.04	0.92	120.93	147405	147.41	94446.2	94.45	19202.3	19.2	1687.03	1.69	59.69	8.49	1.91	26.71	3.97
200	ADR0202	M0	successful_Tx	favourable	cure	no	Male	neg	yes	yes	positive	19.1997	8633.34	89.91	57814.4	57.81	399.48	1211.3	2891.21	354.02	5040.85	456.332	50735.8	8401.43	8.4	45180.3	45.18	3112.28	3.11	17521	17.52	370767	370.77	2322.08	2.32	167.92	253678	253.68	91545.8	91.55	25096.9	25.1	1593.38	1.59	100.29	12.71	19.78	13.59	6.02
201	ADR0202	M2	successful_Tx	favourable	cure	no	Male	neg	yes	yes	positive	17.1699	13384.9	50.73	46332.2	46.33	876.35	1119.5	2485.6	255.08	4439.91	374.541	34198	6528.92	6.53	39428.5	39.43	3829.16	3.83	6351.16	6.35	194921	194.92	1876.41	1.88	167.92	177448	177.45	118598	118.6	23708.7	23.71	1891.27	1.89	88.62	12.25	10.92	0.23	4.35
202	ADR0205	M0	successful_Tx	favourable	cure	no	Male	neg	yes	yes	negative	12.5701	12200.3	23.11	45695.8	45.7	207.61	1343.6	4074.08	69.11	4439.91	387.895	19450.8	15169.7	15.17	26535.1	26.54	5051.9	5.05	17268.2	17.27	352102	352.1	2930	2.93	38.54	311250	311.25	119521	119.52	25096.9	25.1	1916.93	1.92	105.17	15.79	18.86	5.83	5.67
203	ADR0205	M2	successful_Tx	favourable	cure	no	Male	neg	yes	yes	negative	8.62108	18676.8	4.71	41665.5	41.67	118.82	1347.2	2485.6	29.64	4439.91	311.729	9047.98	5156.25	5.16	20064.2	20.06	3644.09	3.64	4966.76	4.97	158834	158.83	1786.48	1.79	167.92	184606	184.61	101884	101.88	22269.1	22.27	1515.88	1.52	91.17	10.69	9.05	0.49	4.48
204	ADR0207	M0	successful_Tx	favourable	cure	no	Female	pos	yes	no	positive	18.5325	13527.8	1.24	5393.7	5.39	1213.9	147.14	3290.59	252.11	5951.78	544.372	29640.7	16124.9	16.12	16252	16.25	11976.4	11.98	6183.11	6.18	225507	225.51	1670.98	1.67	167.92	344182	344.18	136917	136.92	30241.6	30.24	2455.17	2.46	252.4	12.9	12.78	13.59	13.23
205	ADR0207	M2	successful_Tx	favourable	cure	no	Female	pos	yes	no	positive	18.218	20658.2	1.93	33104.3	33.1	3514.7	1092	2891.21	89.55	6872.79	451.222	5991.59	4401.61	4.4	6539.6	6.54	3602.87	3.6	2196.23	2.2	135007	135.01	1437.37	1.44	245.8	172419	172.42	134048	134.05	25096.9	25.1	1804.19	1.8	241.14	9.99	7.99	15.55	12.67
206	ADR0207	M5	successful_Tx	favourable	cure	no	Female	pos	yes	no	positive	15.0971	13896.4	1.47	42388.1	42.39	1567.2	1391	2891.21	163.84	5646.95	329.213	35512.6	3274.12	3.27	9192.94	9.19	3692.13	3.69	6013.76	6.01	226746	226.75	901.71	0.9	69.24	153350	153.35	145049	145.05	25096.9	25.1	1786.47	1.79	206.9	8.26	12.59	14.9	11.25
207	ADR0208	M0	successful_Tx	favourable	cure	no	Male	neg	yes	yes	negative	8.45272	12608.5	49.39	48702	48.7	1898.2	1113.6	3290.59	498.72	7181.82	424.232	32220	47733.9	47.73	17935.1	17.94	3678.41	3.68	62343.9	62.34	1195600	1195.6	2214.58	2.21	302.88	290761	290.76	126931	126.93	39203.2	39.2	1677.81	1.68	135.71	12.51	61.72	19.36	10.16
208	ADR0208	M2	successful_Tx	favourable	cure	no	Male	neg	yes	yes	negative	7.83012	20320.3	26.18	41575.3	41.58	1344.9	1340.6	2072.47	385.37	7491.8	424.232	23765.7	30893.6	30.89	11557.2	11.56	3965.88	3.97	5670.92	5.67	89533.7	89.53	1655.09	1.66	167.92	285828	285.83	118158	118.16	30241.6	30.24	1220.91	1.22	90.64	9.28	5.98	12.25	4.95
209	ADR0209	M0	successful_Tx	favourable	cure	no	Male	pos	no	no	negative	26.9025	15471.4	142.82	57072.6	57.07	333.72	1562.7	3290.59	1179.7	7802.69	598.5	11809.5	17679	17.68	29523	29.52	4006.85	4.01	158201	158.2	736571	736.57	2659.36	2.66	167.92	268149	268.15	100467	100.47	41249.9	41.25	2042.37	2.04	259.64	14.79	38.88	21.23	15.17
210	ADR0209	M2	successful_Tx	favourable	cure	no	Male	pos	no	no	negative	16.8926	15845.5	16.78	43428.3	43.43	3604.5	1452.1	4074.08	197.8	6411.11	424.232	21878	21678	21.68	12534.6	12.53	6956.17	6.96	12654.1	12.65	296653	296.65	1704.79	1.7	9.01	306207	306.21	127866	127.87	30241.6	30.24	1331.24	1.33	175.75	9.53	16.34	0.91	9.13
211	ADR0210	M0	short_term_unfavourable	unfavourable	treatment_failure	no	Male	neg	yes	no	positive	10.0507	14203.6	3.29	36854.9	36.85	208.93	1132.8	761.28	126.52	3109.98	387.895	1259.8	7934.9	7.93	25270.2	25.27	2330.17	2.33	12098.7	12.1	404849	404.85	1649.13	1.65	167.92	135092	135.09	135297	135.3	25096.9	25.1	2083.2	2.08	156.37	11.91	21.49	0.25	8.27
212	ADR0210	M2	short_term_unfavourable	unfavourable	treatment_failure	no	Male	neg	yes	no	positive	9.49686	14125.7	13.45	30173.2	30.17	983.65	988.05	2891.21	169.67	5951.78	412.663	13810.1	6437.02	6.44	73328.6	73.33	3299.53	3.3	34467.5	34.47	676928	676.93	2638.8	2.64	391.79	144679	144.68	122761	122.76	27742.1	27.74	2034.14	2.03	168.51	15	35.21	0.49	9.41
213	ADR0210	M5	short_term_unfavourable	unfavourable	treatment_failure	no	Male	neg	yes	no	positive	16.9656	12771.1	0.83	31592.6	31.59	1098.75	1183.9	761.28	142.54	4439.91	374.541	345.56	9062.85	9.06	33088.3	33.09	2776.84	2.78	5843.05	5.84	212017	212.02	1623.32	1.62	167.92	165568	165.57	137588	137.59	25096.9	25.1	2572.56	2.57	174.89	13.39	11.85	0.21	9.41
214	ADR0212	M0	successful_Tx	favourable	cure	no	Female	pos	yes	yes	negative	8.34022	9488.21	79.61	36944.5	36.94	1735.7	623.13	2891.21	80.57	5343.29	387.895	20436.7	7774.05	7.77	23295.1	23.3	1196.94	1.2	12377.3	12.38	205845	205.84	3458.02	3.46	26.82	234276	234.28	72827.2	72.83	25096.9	25.1	1535.49	1.54	56.32	16.44	11.54	22.15	3.66
215	ADR0212	M2	successful_Tx	favourable	cure	no	Female	pos	yes	yes	negative	8.62091	18542.5	23.34	36810.2	36.81	100.62	1008.7	2485.6	30.05	4739.7	400.574	20661.8	4527.48	4.53	12445.9	12.45	2272.8	2.27	4966.76	4.97	167137	167.14	1178.15	1.18	9.07	176754	176.75	99728.3	99.73	22269.1	22.27	1445.92	1.45	81.9	8.47	9.47	12.92	4.77
216	ADR0213	M0	successful_Tx	favourable	cure	no	Male	neg	yes	yes	positive	18.845	8515.42	35.19	32614.8	32.61	176.58	1551	2485.6	158.47	5951.78	555.832	10564.5	24553.7	24.55	30283.8	30.28	4618.77	4.62	70757.7	70.76	1210400	1210.4	1956.57	1.96	391.79	144661	144.66	96225.3	96.23	29008.3	29.01	2187.32	2.19	81.9	13.53	61.94	276.69	20.25
217	ADR0213	M2	successful_Tx	favourable	cure	no	Male	neg	yes	yes	positive	17.2159	16544.6	1.85	32659.3	32.66	39	2328.9	761.28	35.56	3256.03	374.541	340.3	10185.5	10.19	28047.1	28.05	8548.02	8.55	4233.04	4.23	180503	180.5	1611.42	1.61	36.57	141743	141.74	165912	165.91	27742.1	27.74	1476.17	1.48	152.59	9.77	10.41	3.8	7.81
218	ADR0213	M5	successful_Tx	favourable	cure	no	Male	neg	yes	yes	positive	3.33741	9379.04	0.35	24132.6	24.13	102.76	2379.1	2891.21	18.27	4141.55	360.408	212.18	10665.5	10.67	31190.7	31.19	4122.77	4.12	1067.55	1.07	95297.8	95.3	1597.53	1.6	41.09	138854	138.85	128271	128.27	25096.9	25.1	948.85	0.95	104.33	8.13	6.02	0.26	5.1
219	ADR0214	M0	successful_Tx	favourable	cure	no	Female	pos	no	no	negative	17.8106	12903.6	5.29	42614.1	42.61	1903.1	1199	8154.62	245.06	9054.83	649.202	28828.8	11405.8	11.41	10329.6	10.33	3209.49	3.21	7654.54	7.65	70861.4	70.86	824.27	0.82	260.64	347144	347.14	81165.6	81.17	22269.1	22.27	1882.67	1.88	85.87	8.73	4.64	10.21	4.58
220	ADR0214	M2	successful_Tx	favourable	cure	no	Female	pos	no	no	negative	19.945	18089.3	2.93	42342.9	42.34	218.13	1431.7	2891.21	72.36	4739.7	329.213	11290.1	3947.31	3.95	8485.06	8.49	3479.02	3.48	4233.04	4.23	63731.5	63.73	639.17	0.64	96.88	166421	166.42	92873	92.87	19202.3	19.2	1435.75	1.44	100.78	6.57	4.14	0.88	4.94
221	ADR0217	M0	long_term_unfavourable	unfavourable	relapse	yes	Male	pos	no	no	negative	15.9563	5843.11	71.13	34842.9	34.84	275.72	1164.7	26394.5	698.23	26324.3	854.398	21765.7	11171.8	11.17	44382.9	44.38	2056.1	2.06	26987	26.99	240273	240.27	1718.72	1.72	94.69	340642	340.64	129550	129.55	32620.8	32.62	1352.57	1.35	157.28	9.7	13.64	114.28	14.05
222	ADR0217	M2	long_term_unfavourable	unfavourable	relapse	yes	Male	pos	no	no	negative	8.11429	12231	1.95	21025.6	21.03	11204	982.83	2280.07	134.3	4141.55	400.574	6306.97	3913.89	3.91	21334.4	21.33	2236.86	2.24	643.72	0.64	55008.4	55.01	1166.42	1.17	80.02	139833	139.83	144873	144.87	25096.9	25.1	1848.03	1.85	176.43	9.45	4	18.1	9.41
223	ADR0221	M0	successful_Tx	favourable	cure	no	Female	pos	yes	yes	positive	23.2308	7524.33	29.24	62659.9	62.66	219.89	1095.4	2485.6	70.16	4439.91	511.886	22904.9	16885.6	16.89	12936.6	12.94	4360.91	4.36	21322.6	21.32	284112	284.11	2196.36	2.2	167.92	166129	166.13	92689.2	92.69	25096.9	25.1	1373.68	1.37	17.6	11.83	15.45	0.22	1.07
224	ADR0221	M2	successful_Tx	favourable	cure	no	Female	pos	yes	yes	positive	21.4031	15425.8	3	43971.7	43.97	48.98	1202	2072.47	29.33	3844.71	400.574	8367.93	7690.28	7.69	13525.9	13.53	3209.49	3.21	4604.04	4.6	119685	119.68	1595.55	1.6	167.92	122622	122.62	137263	137.26	25096.9	25.1	1220.91	1.22	61.5	9.17	7.23	0.38	2.98
225	ADR0221	M5	successful_Tx	favourable	cure	no	Female	pos	yes	yes	positive	19.0226	9018.41	0.99	28668.5	28.67	113.96	1112	1649.93	18.69	4439.91	345.358	4105.68	6609.79	6.61	15639.2	15.64	2323.01	2.32	1267.95	1.27	68748.9	68.75	1283.93	1.28	73.07	146207	146.21	115899	115.9	22269.1	22.27	1115.36	1.12	58.39	7.8	4.55	0.51	2.77
226	ADR0222	M0	successful_Tx	favourable	cure	no	Male	neg	yes	no	positive	14.4175	12870.3	29.65	60464.9	60.46	951.63	1004.8	4841.1	831.32	5799.23	930.336	27894.5	8776.43	8.78	25966.9	25.97	12169.5	12.17	7334.95	7.33	193411	193.41	2178.16	2.18	130.31	331539	331.54	79309	79.31	25096.9	25.1	2034.14	2.03	120.24	13.63	10.92	1.35	5.91
227	ADR0222	M2	successful_Tx	favourable	cure	no	Male	neg	yes	no	positive	8.07383	19022.3	12.67	45423.2	45.42	157.83	1021	3684.65	556.25	5343.29	446.023	11464.4	4143.23	4.14	29222.5	29.22	8794.79	8.79	643.72	0.64	46855.6	46.86	2109.49	2.11	103.01	156041	156.04	112482	112.48	25096.9	25.1	2017.64	2.02	124.13	13.33	3.59	0.26	5.7
228	ADR0222	M5	successful_Tx	favourable	cure	no	Male	neg	yes	no	positive	2.31959	12200.3	2.91	32170.2	32.17	73.31	803.27	5407.5	503.53	5040.85	471.162	2523.28	3876.15	3.88	35480.6	35.48	8506.94	8.51	1045.78	1.05	40203.2	40.2	2554.68	2.55	101.48	147771	147.77	140607	140.61	22269.1	22.27	1925.44	1.93	139.59	14.46	3.12	0.09	6.39
229	ADR0223	M0	successful_Tx	favourable	cure	no	Male	neg	yes	no	negative	25.3134	12386.2	6.29	35423.5	35.42	6369.75	1404.4	9927.62	129	8740.57	718.461	19191.3	5265.62	5.27	34094.4	34.09	2092.4	2.09	47745.2	47.75	731644	731.64	2663.47	2.66	302.88	176197	176.2	122761	122.76	27742.1	27.74	1373.68	1.37	167.55	2.18	37.95	63.44	4.15
230	ADR0223	M2	successful_Tx	favourable	cure	no	Male	neg	yes	no	negative	10.919	14563.8	0.68	24878.9	24.88	2721.7	1359.9	2485.6	74.78	3549.5	728.674	3199.46	2401.77	2.4	39762	39.76	2063.37	2.06	4233.04	4.23	105291	105.29	2780.93	2.78	36.12	143575	143.57	145907	145.91	25096.9	25.1	1151.29	1.15	201.84	5.75	6.52	34.99	4.88
231	ADR0225	M0	successful_Tx	favourable	cure	no	Male	neg	yes	yes	positive	12.7228	11695.5	35.34	36496.8	36.5	108.72	1741.7	2072.47	340.12	3402.54	446.023	17686.2	19857.9	19.86	20018.5	20.02	853.9	0.85	10094.2	10.09	165130	165.13	3638.38	3.64	167.92	278260	278.26	106992	106.99	27742.1	27.74	1759.69	1.76	65.69	17.76	9.63	0.68	2.9
232	ADR0225	M2	successful_Tx	favourable	cure	no	Male	neg	yes	yes	positive	10.854	13972.1	3.72	38379.5	38.38	1086.73	1755.3	1214.86	232.48	2964.43	292.559	3514.66	1794.67	1.79	5137.14	5.14	190.48	0.19	893.74	0.89	50920.7	50.92	374.08	0.37	99.21	156080	156.08	93669.6	93.67	19202.3	19.2	1066.14	1.07	69.35	4.57	3.5	0.03	3.4
233	ADR0228	M0	successful_Tx	favourable	cure	no	Male	neg	yes	yes	negative	13.4285	10693.9	87.07	59998.9	60	3647.1	1557.3	3488.24	647.77	5951.78	528.504	17191.2	5332.72	5.33	4609.4	4.61	1068.47	1.07	37894	37.89	566239	566.24	394.93	0.39	167.92	533673	533.67	93547.1	93.55	30241.6	30.24	1687.03	1.69	127.51	6.51	29.81	9.51	7.98
234	ADR0228	M2	successful_Tx	favourable	cure	no	Male	neg	yes	yes	negative	12.1603	14855.2	6.26	37446.6	37.45	606.05	1303.5	2532.21	137.2	6800.31	299.308	2477.75	9039.05	9.04	22104.7	22.1	4769.71	4.77	6619.22	6.62	203929	203.93	1266.09	1.27	266.96	219485	219.48	103691	103.69	15212.1	15.21	952.65	0.95	123.08	6.98	10.94	7.31	1.67
235	ADR0229	M0	successful_Tx	favourable	cure	no	Female	neg	yes	yes	negative	11.3813	7054.17	29.91	47210.5	47.21	218.63	1068.2	3183.15	136.91	7271.25	331.452	15716.9	22248	22.25	17816.1	17.82	4264.17	4.26	26817.1	26.82	352231	352.23	3030.81	3.03	208.66	439775	439.78	113795	113.8	32292.5	32.29	1726.56	1.73	142.96	15.37	19.21	22.22	8.41
236	ADR0229	M2	successful_Tx	favourable	cure	no	Female	neg	yes	yes	negative	10.6413	14087	8.79	41189.9	41.19	1096.38	1010.1	2532.21	59.49	5149.27	287.084	11433.4	7420.27	7.42	14538.2	14.54	2908.21	2.91	19536.3	19.54	263580	263.58	2286.41	2.29	319.44	232733	232.73	132311	132.31	25663.7	25.66	1416.21	1.42	164.57	11.78	10.46	36.08	0.67
237	ADR0230	M0	successful_Tx	favourable	cure	no	Male	pos	no	no	negative	13.7275	16809.5	8.6	26238.9	26.24	326040	889.43	4428.56	2684.2	6800.31	448.649	11884.6	204284	204.28	28286.1	28.29	7224.15	7.22	598.37	0.6	24804.9	24.8	1797.15	1.8	140.41	420091	420.09	108904	108.9	15212.1	15.21	1753.24	1.75	69.81	11.59	1.99	6.77	3.33
238	ADR0230	M2	successful_Tx	favourable	cure	no	Male	pos	no	no	negative	10.2126	15656.3	10.43	42464.2	42.46	1408	1598.8	6201.95	247.97	8447.31	299.308	10540.5	15487.7	15.49	20045.5	20.05	5193.29	5.19	955.78	0.96	30742.6	30.74	1718.33	1.72	208.66	304420	304.42	99989.6	99.99	9367.63	9.37	1866.45	1.87	59.73	11.74	1.99	2.91	2.63
239	ADR0232	M0	successful_Tx	favourable	cure	no	Female	neg	yes	yes	negative	12.7228	12292.7	41.2	40494	40.49	1129.3	745.23	5912.52	55.28	7741.88	436.843	9769.63	440667	440.67	5873.09	5.87	5127.21	5.13	76326.1	76.33	799325	799.33	3292.63	3.29	208.66	245896	245.9	106034	106.03	27418.9	27.42	1416.21	1.42	74.87	1.85	6.01	41.94	6.02
240	ADR0232	M2	successful_Tx	favourable	cure	no	Female	neg	yes	yes	negative	10.801	20075.8	11.77	39596.2	39.6	306.59	1253.8	1853.68	12.67	5385.42	310.692	3162.69	18762.1	18.76	4848.18	4.85	3828.54	3.83	834.73	0.83	91979.9	91.98	1304.41	1.3	208.66	194482	194.48	135949	135.95	12518.1	12.52	1365.93	1.37	69.63	8.66	10.46	26.21	4.86
241	ADR0236	M0	successful_Tx	favourable	cure	no	Male	neg	yes	yes	positive	12.9733	11729.2	97.9	39555.5	39.56	211.94	1192.4	6201.95	380.79	8212.23	496.188	12929.5	28462.3	28.46	33591.4	33.59	4123.81	4.12	60962	60.96	548376	548.38	2371.31	2.37	208.66	336555	336.55	112404	112.4	35286.5	35.29	2154.89	2.15	74.05	4.4	10.46	50.67	6.51
242	ADR0236	M2	successful_Tx	favourable	cure	no	Male	neg	yes	yes	positive	10.5222	18906.2	53.55	34994.3	34.99	219.25	1319.4	5620.86	308.31	9152.14	390.39	17584.2	14601.2	14.6	21016.2	21.02	4117.12	4.12	24198.8	24.2	413849	413.85	1427.68	1.43	238.71	248807	248.81	122782	122.78	32292.5	32.29	1951.12	1.95	90.59	4.86	25.18	44.86	7.75
243	ADR0236	M5	successful_Tx	favourable	cure	no	Male	neg	yes	yes	positive	5.20175	10940.6	15.89	25422	25.42	133.3	902.52	5620.86	201.77	8682.31	515.034	17900	8255.2	8.26	22588.1	22.59	6366.79	6.37	4889.31	4.89	133869	133.87	1787.28	1.79	208.66	233707	233.71	127434	127.43	12518.1	12.52	1992.73	1.99	102.43	7.41	31.69	26.21	7.61
244	ADR0237	M0	short_term_unfavourable	unfavourable	treatment_failure	no	Male	neg	yes	yes	positive	17.8888	7335.56	42.6	19853.5	19.85	102.62	883.73	3183.15	371.5	4913.01	476.053	14554	20092.1	20.09	32548.8	32.55	4257.49	4.26	101369	101.37	944585	944.58	2952.24	2.95	367.97	304625	304.62	144097	144.1	50638.3	50.64	1959.48	1.96	75.2	16.11	49.74	41.94	7.5
245	ADR0237	M2	short_term_unfavourable	unfavourable	treatment_failure	no	Male	neg	yes	yes	positive	17.5911	19243.9	92.38	34195.2	34.2	983.27	1434	8997.79	1596.9	11966.4	519.569	10258.5	18860.4	18.86	25039	25.04	4350.89	4.35	55126.9	55.13	461745	461.74	2347.02	2.35	208.66	285472	285.47	106457	106.46	32292.5	32.29	1635.96	1.64	57.68	13.07	24.69	43.89	5.63
246	ADR0237	M5	short_term_unfavourable	unfavourable	treatment_failure	no	Male	neg	yes	yes	positive	19.66	8758.21	49.69	40330.5	40.33	783.56	1311.3	5030.23	207.24	7271.25	287.084	17013.7	8939.92	8.94	8232.54	8.23	5767.28	5.77	1510.6	1.51	61904.9	61.9	1392.91	1.39	140.41	277766	277.77	127603	127.6	25663.7	25.66	1141.94	1.14	30.05	8.34	4.37	14.11	2
247	ADR0239	M0	successful_Tx	favourable	cure	no	Male	neg	yes	yes	negative	12.7762	13030.8	77.5	61549.5	61.55	279.16	1206.1	3813.82	332.04	6800.31	341.012	23684.6	16516.3	16.52	8903.73	8.9	1630.8	1.63	47669.9	47.67	778467	778.47	1381.33	1.38	208.66	213616	213.62	99926.1	99.93	25663.7	25.66	1561.47	1.56	71.87	9.56	40.19	31.16	6.65
248	ADR0239	M2	successful_Tx	favourable	cure	no	Male	neg	yes	yes	negative	9.66963	14338.6	4.49	51671.5	51.67	160.26	1301.8	3183.15	130.35	9152.14	299.308	7293.66	7227.86	7.23	9093.97	9.09	1133.75	1.13	598.37	0.6	136849	136.85	1212.63	1.21	98.98	210816	210.82	128196	128.2	12518.1	12.52	2130.98	2.13	84.52	10.85	7.46	13.08	1.67
249	ADR0241	M0	short_term_unfavourable	unfavourable	treatment_failure	no	Female	pos	yes	yes	positive	16.0626	9060.07	33.55	42464.2	42.46	383	1064.5	3183.15	117.25	10091.1	321.372	28378.2	10702.3	10.7	6725.8	6.73	4063.56	4.06	17249.7	17.25	296931	296.93	2005.52	2.01	208.66	345188	345.19	92386	92.39	25663.7	25.66	1484.98	1.48	60.93	11.42	16.12	14.62	3.99
250	ADR0241	M2	short_term_unfavourable	unfavourable	treatment_failure	no	Female	pos	yes	yes	positive	10.2018	9997.94	11.39	40985	40.99	925.38	1347.2	3813.82	71.78	8682.31	310.692	18061.2	3212.71	3.21	5690.92	5.69	2517	2.52	598.37	0.6	51899.1	51.9	1906.04	1.91	98.98	171810	171.81	103860	103.86	17621.8	17.62	1355.75	1.36	46.03	10.71	3.47	2.08	2.03
251	ADR0241	M5	short_term_unfavourable	unfavourable	treatment_failure	no	Female	pos	yes	yes	positive	11.5671	15266	21.24	40739.4	40.74	865.35	1360.8	3813.82	59.63	7271.25	305.096	20065.8	5936.11	5.94	5922.95	5.92	2963.54	2.96	2832.58	2.83	107535	107.53	1248.89	1.25	208.66	329188	329.19	118708	118.71	21888.4	21.89	1219.19	1.22	78.72	7.96	6.46	11.52	4.42
252	ADR0246	M0	successful_Tx	favourable	cure	no	Male	pos	no	no	negative	24.5609	7734.15	26.23	11071.8	11.07	5009.2	200.74	3813.82	440.58	6800.31	418.027	14795.9	15949.3	15.95	54229.8	54.23	5338.59	5.34	41864.5	41.86	315451	315.45	2611.28	2.61	176.24	894395	894.39	104430	104.43	38121.6	38.12	1883.55	1.88	115.57	14.58	17.67	21.72	1.67
253	ADR0246	M2	successful_Tx	favourable	cure	no	Male	pos	no	no	negative	23.4849	13716.3	9.1	39922.3	39.92	3603.4	1043.7	1853.68	179.51	6329.04	404.619	8297.8	9310.03	9.31	21647.7	21.65	3626.13	3.63	5343.56	5.34	157329	157.33	1949.76	1.95	208.66	228168	228.17	142166	142.17	30725	30.73	1797.23	1.8	93.1	12.17	9.39	9.96	20.24
254	ADR0247	M0	successful_Tx	favourable	cure	no	Male	neg	yes	no	positive	19.6233	8937.46	39.44	47336.8	47.34	129.68	1626.2	1853.68	769.9	5385.42	358.821	20633.3	33673.8	33.67	23744.3	23.74	5272.56	5.27	9085.46	9.09	221433	221.43	2244.07	2.24	176.24	329549	329.55	110759	110.76	21888.4	21.89	1416.21	1.42	197.33	11.53	12.16	24.22	11.05
255	ADR0247	M2	successful_Tx	favourable	cure	no	Male	neg	yes	no	positive	16.1964	9400.02	9.91	40289.6	40.29	865.38	1966.2	2532.21	271.14	5385.42	299.308	14502.5	8938.67	8.94	36069.3	36.07	3889.08	3.89	598.37	0.6	69717.9	69.72	2758.7	2.76	140.41	165666	165.67	151237	151.24	21888.4	21.89	1465.51	1.47	194.52	13.42	4.57	16.15	10.04
256	ADR0247	M5	successful_Tx	favourable	cure	no	Male	neg	yes	no	positive	5.38568	13626.1	12.52	33716.7	33.72	986.37	2155.1	2532.21	185.05	6329.04	421.264	19528.8	5261.5	5.26	32038.9	32.04	3094.49	3.09	2215.74	2.22	213742	213.74	2527.66	2.53	98.98	138080	138.08	104747	104.75	12518.1	12.52	2730.11	2.73	150.11	17.01	11.31	6.77	7.52
257	ADR0248	M0	successful_Tx	favourable	cure	no	Male	neg	yes	yes	positive	11.0491	10194.8	13.06	32524.2	32.52	150.39	1576	3813.82	137.06	5385.42	375.19	16966.8	9852.77	9.85	16825.4	16.83	1817.52	1.82	17797.8	17.8	316386	316.39	1807.02	1.81	176.24	269261	269.26	135672	135.67	25663.7	25.66	1475.26	1.48	83.48	10.65	17.09	28.2	5.88
258	ADR0248	M2	successful_Tx	favourable	cure	no	Male	neg	yes	yes	positive	9.82353	10609.4	2.46	27995.1	28	91.46	1559.8	321.14	31.23	3966.76	341.012	1295.61	2903.64	2.9	10478	10.48	1463.45	1.46	8725.79	8.73	258407	258.41	1243.16	1.24	140.41	172627	172.63	180742	180.74	27418.9	27.42	977.46	0.98	106.88	7.04	14.28	14.11	6.38
259	ADR0248	M5	successful_Tx	favourable	cure	no	Male	neg	yes	yes	positive	5.77244	10555.9	0.54	19237	19.24	61.05	1577.2	602.54	22.9	2066.65	321.372	544.39	2601.76	2.6	16664.8	16.66	1455.77	1.46	1877.83	1.88	125320	125.32	1520.77	1.52	176.24	182381	182.38	205725	205.73	17621.8	17.62	1455.73	1.46	99.43	9.58	7.14	3.48	5
260	ADR0250	M0	successful_Tx	favourable	cure	no	Male	pos	no	no	negative	21.8891	9532.73	42.09	38986	38.99	180.68	959.68	2197.05	297.97	5857.42	747.014	11952.2	30237.6	30.24	56553.5	56.55	45018.7	45.02	14100.1	14.1	148894	148.89	2177.68	2.18	140.41	481205	481.2	100434	100.43	29102.9	29.1	3413.2	3.41	26.07	18.53	8.89	15.13	6.85
261	ADR0250	M2	successful_Tx	favourable	cure	no	Male	pos	no	no	negative	2.23696	12639.5	18.78	43290	43.29	127.94	1245.4	2532.21	204.46	5385.42	436.843	11329.7	18346.7	18.35	46483.9	46.48	33555	33.55	598.37	0.6	49519.3	49.52	1933.85	1.93	176.24	435374	435.37	139534	139.53	32292.5	32.29	2992.9	2.99	18.79	16.35	4.08	8.9	0.77
262	ADR0252	M0	successful_Tx	favourable	cure	no	Male	neg	yes	yes	positive	12.026	8378.33	59.18	27721.4	27.72	175.06	1286.3	3183.15	283.47	6329.04	470.788	13668.7	26517	26.52	24651.8	24.65	3197.43	3.2	21598.6	21.6	183372	183.37	2454.45	2.45	208.66	364158	364.16	117717	117.72	25663.7	25.66	2387.13	2.39	153.62	15.61	10.44	39.99	9.37
263	ADR0252	M2	successful_Tx	favourable	cure	no	Male	neg	yes	yes	positive	9.16396	12272.6	52.93	50345.2	50.35	196.78	2155.5	1132.72	399.08	4913.01	524.039	10429.1	37790.9	37.79	18888.5	18.89	5391.4	5.39	9263.1	9.26	140224	140.22	2231.98	2.23	140.41	353517	353.52	179606	179.61	32292.5	32.29	3564.92	3.56	194.15	18.66	8.62	46.8	11.49
264	ADR0252	M5	successful_Tx	favourable	cure	no	Male	neg	yes	yes	positive	3.91576	9737.55	18.29	30941.6	30.94	124.37	1243.8	4428.56	163.78	8917.26	667.589	19036.4	23481	23.48	21085.7	21.09	4344.23	4.34	11460.7	11.46	202216	202.22	1951.75	1.95	208.66	245457	245.46	148426	148.43	29102.9	29.1	2122.98	2.12	191.7	12.93	11.55	15.13	10.22
265	ADR0258	M0	successful_Tx	favourable	cure	no	Male	neg	yes	yes	negative	15.9732	14091.4	35.89	32286.3	32.29	114.49	912.67	3813.82	198.44	8212.23	367.166	75308.4	32775.9	32.78	17737.1	17.74	6030.83	6.03	8359.85	8.36	132950	132.95	1532.45	1.53	140.41	266543	266.54	89395.9	89.4	12518.1	12.52	1001.91	1	169.33	7.88	7.27	28.69	9.82
266	ADR0258	M2	successful_Tx	favourable	cure	no	Male	neg	yes	yes	negative	9.93208	10424.4	4.43	33278.9	33.28	8129.2	1276.3	3183.15	127.63	5621.47	299.308	2850.2	24259.7	24.26	22152.7	22.15	5430.99	5.43	1510.6	1.51	123505	123.51	1404.49	1.4	140.41	229639	229.64	139256	139.26	21888.4	21.89	927.46	0.93	184.1	7.15	7.26	11.52	9.74
267	ADR0259	M0	successful_Tx	favourable	cure	no	Male	pos	yes	no	positive	9.49555	8126.26	1.57	826.09	0.83	19.7	18.3	3813.82	120.79	4440.13	310.692	14647.1	17705.8	17.71	18066.9	18.07	6063.77	6.06	17111.7	17.11	219624	219.62	2566.38	2.57	208.66	364210	364.21	83074.3	83.07	21888.4	21.89	1608.25	1.61	69.11	13.67	12.06	5.69	3.64
268	ADR0259	M2	successful_Tx	favourable	cure	no	Male	pos	yes	no	positive	7.79964	6976.68	11.59	11541.5	11.54	88.08	390.38	2197.05	42.03	4913.01	224.662	11475.1	11173.7	11.17	20288.7	20.29	7059.07	7.06	6206.54	6.21	161077	161.08	2395.61	2.4	140.41	281216	281.22	113142	113.14	17621.8	17.62	1542.54	1.54	130.33	12.68	8.93	2.33	6.41
269	ADR0259	M5	successful_Tx	favourable	cure	no	Male	pos	yes	no	positive	7.03355	13671.1	10.24	24063.7	24.06	118.1	945.31	1132.72	45.26	3966.76	224.662	4231.22	7269.64	7.27	17120.7	17.12	6900.7	6.9	12102.2	12.1	199918	199.92	1977.62	1.98	208.66	179378	179.38	100752	100.75	15212.1	15.21	1608.25	1.61	108.26	11.58	10.74	0.59	5.37
270	ADR0262	M0	successful_Tx	favourable	cure	no	Female	neg	yes	yes	negative	12.0766	10636.3	87.35	29720.5	29.72	475.93	1014.8	1853.68	84.33	5857.42	390.39	11045.3	36280.1	36.28	13788.9	13.79	3929.4	3.93	7413.94	7.41	182738	182.74	1763.61	1.76	140.41	336230	336.23	93941	93.94	23825.4	23.83	1770.91	1.77	51.04	11.6	10.32	19.2	3.43
271	ADR0262	M2	successful_Tx	favourable	cure	no	Female	neg	yes	yes	negative	8.08908	8546.26	5.43	29681.2	29.68	26888	1191.2	2532.21	10.63	8682.31	331.452	9135.3	8796.91	8.8	12766.7	12.77	3436.26	3.44	964.13	0.96	90200.5	90.2	1210.73	1.21	98.98	161955	161.95	131419	131.42	17621.8	17.62	1570.89	1.57	78.57	9	5.39	11	4.28
272	ADR0265	M0	short_term_unfavourable	unfavourable	treatment_failure	no	Male	pos	yes	no	negative	23.7747	13406.6	110.87	34035.6	34.04	166.67	1033.7	3183.15	553.54	7741.88	569.525	27059	30746.9	30.75	24485.8	24.49	5925.42	5.93	40145.3	40.15	236838	236.84	2639.88	2.64	266.96	579853	579.85	107237	107.24	25663.7	25.66	1455.73	1.46	100.87	13.3	13.11	265.85	18.24
273	ADR0265	M2	short_term_unfavourable	unfavourable	treatment_failure	no	Male	pos	yes	no	negative	23.0829	11994.6	2.25	26472.6	26.47	110.68	1242.1	2532.21	146.83	6329.04	273.837	4229.02	4916.02	4.92	17003	17	5543.13	5.54	802.57	0.8	29137.6	29.14	2570.46	2.57	44.58	231765	231.76	179356	179.36	29102.9	29.1	1788.48	1.79	107.01	14.16	2.91	105.58	5.49
274	ADR0269	M0	successful_Tx	favourable	cure	no	Male	neg	yes	yes	positive	11.7208	23699.9	47.46	22670.4	22.67	498500	616.76	3183.15	154.91	5857.42	350.117	16788.8	17247.2	17.25	17674.9	17.67	5806.82	5.81	18339.4	18.34	173683	173.68	1736.03	1.74	140.41	422775	422.78	118455	118.45	21888.4	21.89	2311.03	2.31	61.52	13.27	9.77	11	3.43
275	ADR0269	M2	successful_Tx	favourable	cure	no	Male	neg	yes	yes	positive	9.82353	17125	14.72	18351.1	18.35	5423.3	557.18	3500.7	105.08	5385.42	350.117	80367.6	16718.2	16.72	28129.5	28.13	8337.95	8.34	3395.36	3.4	48570.1	48.57	2310.64	2.31	98.98	598722	598.72	170735	170.74	21888.4	21.89	2608.6	2.61	78.41	16.12	3.52	9.43	3.74
276	ADR0269	M5	successful_Tx	favourable	cure	no	Male	neg	yes	yes	positive	6.20407	10529.4	2.13	5811.02	5.81	278.82	123.23	1132.72	37.79	2542.88	175.58	4565.73	4401.43	4.4	30224.6	30.22	6445.85	6.45	12574.4	12.57	125534	125.53	1767.55	1.77	140.41	189482	189.48	156696	156.7	21888.4	21.89	1866.45	1.87	94.88	11.79	7.36	8.38	4.92
277	ADR0271	M0	successful_Tx	favourable	cure	no	Male	pos	yes	no	positive	10.0942	16438.2	41.27	28034.2	28.03	160.82	730.04	1853.68	64.81	4913.01	433.804	10274.2	9722.33	9.72	16156.8	16.16	4710.01	4.71	1342.98	1.34	54480.3	54.48	1657.46	1.66	44.58	182626	182.63	81797.4	81.8	5246.58	5.25	1164.31	1.16	64.77	9.18	2.98	28.69	1.67
278	ADR0271	M2	successful_Tx	favourable	cure	no	Male	pos	yes	no	positive	7.2714	9206.4	15.81	32048.5	32.05	125.55	912.84	1853.68	59.77	4913.01	448.649	8180.65	5101.53	5.1	24599.8	24.6	4889.01	4.89	4889.31	4.89	167836	167.84	1431.55	1.43	140.41	140058	140.06	113015	113.02	9367.63	9.37	1335.26	1.34	79.35	8.95	8.85	5.69	4.23
279	ADR0271	M5	successful_Tx	favourable	cure	no	Male	pos	yes	no	positive	7.79964	14389.3	1.63	25227.7	25.23	90.66	752.83	321.14	37.64	2542.88	259.309	450.53	3816.95	3.82	42703.6	42.7	3571.98	3.57	1537.49	1.54	129017	129.02	1783.33	1.78	140.41	125372	125.37	147541	147.54	19831	19.83	1186.43	1.19	96.5	9.57	7.43	2.33	4.81
280	ADR0272	M0	successful_Tx	favourable	cure	no	Male	pos	yes	no	positive	13.9409	10884.1	16.59	45492.3	45.49	175.96	1053.1	4428.56	94.76	7506.6	310.692	78259.7	2536.25	2.54	20153.4	20.15	1668.42	1.67	598.37	0.6	100846	100.85	2391.56	2.39	44.58	180431	180.43	85490.1	85.49	12518.1	12.52	1186.43	1.19	83.33	11.64	5.67	1.74	3.94
281	ADR0272	M2	successful_Tx	favourable	cure	no	Male	pos	yes	no	positive	14.6013	6076.83	7.24	42918	42.92	125.73	1415.7	3183.15	78.43	6329.04	991.411	8335.16	1365.2	1.37	16680.8	16.68	2432.16	2.43	4416.19	4.42	136524	136.52	1450.9	1.45	208.66	77867.8	77.87	96895	96.89	5246.58	5.25	927.46	0.93	78.09	7.66	52.36	5.69	6.39
282	ADR0272	M5	successful_Tx	favourable	cure	no	Male	pos	yes	no	positive	13.9885	12272.6	1.66	26161.1	26.16	121.67	1136.6	1132.72	54.24	4913.01	273.837	3976.49	1442.25	1.44	23183.2	23.18	2432.16	2.43	1347.25	1.35	77831.2	77.83	1803.07	1.8	140.41	109800	109.8	95153.4	95.15	12518.1	12.52	1119.31	1.12	113.41	9.35	4.51	0.93	5.45
283	ADR0273	M0	short_term_unfavourable	unfavourable	treatment_failure	no	Male	pos	yes	no	negative	28.6711	5198.74	61.38	26394.7	26.39	275.85	816.74	3183.15	513.42	8212.23	331.452	13591.8	5479.87	5.48	36929.3	36.93	1245.38	1.25	27515	27.52	133058	133.06	3714.2	3.71	208.66	667024	667.02	118012	118.01	35286.5	35.29	1717.62	1.72	149.9	17.59	8.41	11	7.55
284	ADR0273	M2	short_term_unfavourable	unfavourable	treatment_failure	no	Male	pos	yes	no	negative	16.5064	9488.16	16.16	17349.6	17.35	203.47	400.85	2532.21	181.72	5857.42	243.119	16594.6	7713.18	7.71	42651.8	42.65	1478.8	1.48	27283.1	27.28	52471.7	52.47	4125.25	4.13	44.58	389307	389.31	132311	132.31	42131.7	42.13	1475.26	1.48	176.19	18.06	4.73	0.76	4.06
285	ADR0273	M5	short_term_unfavourable	unfavourable	treatment_failure	no	Male	pos	yes	no	negative	21.7753	9270.23	56.55	24994.7	24.99	47483	772.06	3183.15	1014.6	6800.31	345.618	10717.5	4342.58	4.34	13211	13.21	1645.86	1.65	9085.46	9.09	68147.2	68.15	1187.88	1.19	208.66	155636	155.64	77946.9	77.95	17621.8	17.62	1304.19	1.3	106.76	7.94	4.28	1.74	12.85
286	ADR0274	M0	successful_Tx	favourable	cure	no	Male	neg	yes	no	positive	18.7667	11475.1	32.91	43662.5	43.66	236.92	1121.2	2532.21	131.45	4676.63	375.19	11150.7	2760.13	2.76	22500.5	22.5	3659.93	3.66	14692	14.69	231632	231.63	4576.59	4.58	208.66	250309	250.31	114427	114.43	21888.4	21.89	1229.99	1.23	70.85	19.1	12.66	47.77	5.58
287	ADR0274	M2	successful_Tx	favourable	cure	no	Male	neg	yes	no	positive	15.7935	10295.8	1.31	23598.9	23.6	1917.3	976.6	321.14	54.58	2542.88	243.119	528.75	1706.14	1.71	15835.9	15.84	3066.97	3.07	834.47	0.83	81977.9	81.98	2169.64	2.17	208.66	171977	171.98	114491	114.49	5246.58	5.25	1001.91	1	91.43	10.26	4.35	1.14	4.31
288	ADR0274	M5	successful_Tx	favourable	cure	no	Male	neg	yes	no	positive	8.50779	8161.62	0.86	26355.8	26.36	193.34	1004.3	321.14	40.69	2542.88	273.837	341.12	1932.13	1.93	24886.7	24.89	3265.85	3.27	1652.79	1.65	120473	120.47	2652.15	2.65	140.41	206668	206.67	133161	133.16	17621.8	17.62	1073.25	1.07	138.89	11.94	6.9	0.97	6.71
289	ADR0275	M0	successful_Tx	favourable	cure	no	Female	pos	no	no	negative	11.4126	9270.23	59.36	32603.5	32.6	1487.6	916.89	2532.21	371.6	6800.31	367.166	82564.8	17859.2	17.86	8809.08	8.81	7296.83	7.3	10470	10.47	117982	117.98	1243.16	1.24	140.41	416199	416.2	95812.1	95.81	21888.4	21.89	1197.41	1.2	108.26	7.77	6.99	167.34	13.67
290	ADR0275	M2	successful_Tx	favourable	cure	no	Female	pos	no	no	negative	10.9968	7969.71	10.84	26316.8	26.32	261.48	1156	1853.68	83.08	6800.31	287.084	8782.78	7109.86	7.11	6688.85	6.69	6577.63	6.58	1734.29	1.73	12227.1	12.23	943.09	0.94	140.41	234121	234.12	142617	142.62	27418.9	27.42	1186.43	1.19	124	6.68	1.97	82.32	10.03
291	ADR0277	M0	successful_Tx	favourable	cure	no	Male	neg	yes	no	positive	19.2587	9466	18.8	33199.4	33.2	148.85	1082	3183.15	106.14	5385.42	358.821	92483.8	11437.9	11.44	39763.5	39.76	5239.54	5.24	10969.9	10.97	144272	144.27	2652.15	2.65	266.96	704810	704.81	133416	133.42	25663.7	25.66	1533.03	1.53	199.48	13.27	8.48	32.15	11.29
292	ADR0277	M2	successful_Tx	favourable	cure	no	Male	neg	yes	no	positive	17.2908	12272.6	6.05	31415.5	31.42	102.21	1249.6	2532.21	27.54	5621.47	259.309	23061.3	3003.27	3	38416.3	38.42	4009.94	4.01	1510.6	1.51	56351.7	56.35	2554.15	2.55	44.58	177247	177.25	148858	148.86	12518.1	12.52	1406.23	1.41	136.07	12.74	3.44	5.69	6.59
293	ADR0277	M5	successful_Tx	favourable	cure	no	Male	neg	yes	no	positive	15.2486	12166.8	2.35	18274.1	18.27	46.7	899.15	3183.15	20.24	5385.42	224.662	11726.8	2722.72	2.72	47048.3	47.05	3108.24	3.11	3661.84	3.66	126604	126.6	2962.56	2.96	140.41	150571	150.57	177498	177.5	25663.7	25.66	1396.22	1.4	248.97	13.69	7.61	5.69	12.37
294	ADR0278	M0	successful_Tx	favourable	cure	no	Female	pos	yes	yes	positive	23.3392	15207.2	33.78	35595.3	35.6	197.44	538	1853.68	241.56	6329.04	375.19	13315.7	12119.1	12.12	14437.9	14.44	6090.12	6.09	3395.36	3.4	49281.8	49.28	1759.67	1.76	140.41	199877	199.88	97531.5	97.53	9367.63	9.37	2364.43	2.36	68.4	13.51	2.93	12.04	3.48
295	ADR0278	M2	successful_Tx	favourable	cure	no	Female	pos	yes	yes	positive	22.528	13995.4	8.03	32405.2	32.41	137.16	574.1	3813.82	243.37	8212.23	316.113	8624.29	6268.93	6.27	9953.17	9.95	5905.66	5.91	924.71	0.92	52949.3	52.95	987.89	0.99	140.41	197914	197.91	100900	100.9	5246.58	5.25	2154.89	2.15	73.72	10.22	2.9	2.33	3.42
296	ADR0278	M5	successful_Tx	favourable	cure	no	Female	pos	yes	yes	positive	21.2778	15149	7.89	28582.4	28.58	152	666.6	16487.2	143.75	18975.6	439.845	8486.98	7236.64	7.24	12777.2	12.78	3969.68	3.97	2215.74	2.22	88679.3	88.68	1327.44	1.33	44.58	189994	189.99	105021	105.02	12518.1	12.52	1814.67	1.81	108.63	10.1	5.06	5.77	5.44
299	ADR0285	M0	successful_Tx	favourable	cure	no	Male	neg	yes	yes	negative	40.3837	8797.57	42.01	22554.4	22.55	497.18	621.63	19661	356.44	18042.8	448.649	12994.1	21467.6	21.47	34960.2	34.96	3781.4	3.78	8725.79	8.73	94734.6	94.73	2173.66	2.17	140.41	578302	578.3	99100.1	99.1	21888.4	21.89	1823.36	1.82	184.29	0.39	5.82	41.94	11.53
300	ADR0285	M2	successful_Tx	favourable	cure	no	Male	neg	yes	yes	negative	20.4709	12272.6	6.28	23018.4	23.02	5872.4	862.73	24162.6	208.23	23167.9	481.221	4453.58	2591.72	2.59	8134.06	8.13	5417.79	5.42	598.37	0.6	58325.6	58.33	1106.35	1.11	140.41	194530	194.53	99439.1	99.44	12518.1	12.52	1049.78	1.05	228.52	6.59	3.53	6.77	11.55
301	ADR0286	M0	successful_Tx	favourable	cure	no	Male	pos	yes	no	negative	52.2171	8038.77	131.58	25849.7	25.85	151.19	792.5	3813.82	10537	11029.1	545.493	8683.65	11011.4	11.01	37939.5	37.94	5635.45	5.64	49969.4	49.97	167440	167.44	2840.91	2.84	208.66	575796	575.8	98739.9	98.74	25663.7	25.66	1436.04	1.44	107.39	13.89	9.64	109.84	10.6
302	ADR0286	M2	successful_Tx	favourable	cure	no	Male	pos	yes	no	negative	16.7261	11201.8	2.24	9416.18	9.42	42.46	266.1	1853.68	293.04	4913.01	287.084	2661.6	9827.39	9.83	10313.8	10.31	8058.63	8.06	657.19	0.66	70062.1	70.06	1292.9	1.29	44.58	190041	190.04	115313	115.31	21888.4	21.89	1753.24	1.75	103.2	9.8	4.59	7.31	5.24
305	ADR0293	M0	successful_Tx	favourable	cure	no	Female	pos	no	no	negative	22.1911	14596.6	101.02	27799.6	27.8	44383	894.84	3183.15	76.07	10091.1	470.788	10755.4	27711.3	27.71	8003.27	8	4157.26	4.16	53454.9	53.45	437621	437.62	1032.88	1.03	208.66	245144	245.14	81212	81.21	40824	40.82	1262.09	1.26	219.5	6.91	23.91	139.11	18.69
306	ADR0293	M2	successful_Tx	favourable	cure	no	Female	pos	no	no	negative	17.0748	6449.61	2.04	25422	25.42	7174.2	944.98	1853.68	25.35	4203.51	273.837	2988.16	18191.1	18.19	5740.5	5.74	9949.25	9.95	493.78	0.49	16777.5	16.78	915.19	0.92	44.58	179728	179.73	105359	105.36	17621.8	17.62	794.73	0.79	336.9	4.57	1.72	1.14	20.24
307	ADR0295	M0	successful_Tx	favourable	cure	no	Male	neg	yes	no	positive	11.8229	12950.4	57.68	37083.3	37.08	6690.2	637.51	4428.56	189.11	8917.26	424.46	17007.8	25869.5	25.87	12394.7	12.39	4184.01	4.18	40754.7	40.75	550017	550.02	1931.86	1.93	140.41	682954	682.95	107090	107.09	29102.9	29.1	2402.2	2.4	83.48	14.16	28.94	25.21	6.14
308	ADR0295	M2	successful_Tx	favourable	cure	no	Male	neg	yes	yes	positive	10.3624	8305.21	12.45	35956.5	35.96	642.64	735.73	7898.47	57.07	11029.1	358.821	7478.93	8376.87	8.38	11507.2	11.51	4782.98	4.78	567.46	0.57	95092.6	95.09	1856.47	1.86	44.58	249062	249.06	115566	115.57	5246.58	5.25	1542.54	1.54	85.26	11.04	5.01	5.69	4.23
309	ADR0295	M5	successful_Tx	favourable	cure	no	Male	neg	yes	yes	positive	6.43272	14238.5	12.8	30941.6	30.94	308.84	634.34	11137.5	23.75	10560.2	350.117	3575.02	4596.58	4.6	7743.4	7.74	3619.36	3.62	3395.36	3.4	214221	214.22	1553.87	1.55	140.41	159832	159.83	101111	101.11	5246.58	5.25	1708.65	1.71	126.62	10.44	10.96	0.5	6.35
312	ADR0297	M0	successful_Tx	favourable	cure	no	Male	neg	yes	yes	negative	21.0072	10071	84.27	21974.9	21.97	558.39	1184	25787.3	112.57	22935.2	561.702	7535.98	15601.9	15.6	34463.3	34.46	2671.55	2.67	58064.6	58.06	438220	438.22	3317.67	3.32	208.66	265886	265.89	139555	139.55	35286.5	35.29	1293.74	1.29	93.92	15.04	23.66	45.34	7.36
313	ADR0297	M2	successful_Tx	favourable	cure	no	Male	neg	yes	yes	negative	16.6823	11291.5	46.87	36680.3	36.68	983.68	1593	3183.15	83.71	4676.63	287.084	8405	7426.95	7.43	22583.2	22.58	4729.92	4.73	4889.31	4.89	39724.9	39.72	1941.8	1.94	140.41	226679	226.68	158030	158.03	27418.9	27.42	901.85	0.9	53.8	9.29	3.35	15.64	3.16
314	ADR0297	M5	successful_Tx	favourable	cure	no	Male	neg	yes	yes	negative	7.11809	12871.2	1.63	20740.1	20.74	430.09	1621.9	1853.68	27.91	2780.66	243.119	262.1	2214.94	2.21	13339.2	13.34	3115.11	3.12	834.19	0.83	93049.8	93.05	1289.07	1.29	140.41	84195.4	84.2	139854	139.85	12518.1	12.52	766.6	0.77	132.11	6.41	5.27	0.22	6.53
317	ADR0305	M0	successful_Tx	favourable	cure	no	Male	pos	yes	yes	positive	10.9968	20982.8	65.62	29209.9	29.21	1249.2	989.96	3813.82	115.01	7271.25	299.308	18474.3	4073.7	4.07	21591	21.59	3429.46	3.43	51012.9	51.01	473571	473.57	3034.95	3.03	208.66	401106	401.11	80321.8	80.32	21888.4	21.89	1735.48	1.74	180.45	15.29	24.76	19.2	10.4
318	ADR0305	M2	successful_Tx	favourable	cure	no	Male	pos	yes	yes	positive	10.0942	11084.3	10.55	28582.4	28.58	194.97	1131.8	4428.56	96.87	6564.72	326.482	9898.2	454.77	0.45	1984.3	1.98	680.45	0.68	455.98	0.46	63459.4	63.46	214.48	0.21	140.41	122110	122.11	86458	86.46	5246.58	5.25	914.71	0.91	129.66	3.33	3.43	5.69	6.74
319	ADR0305	M5	successful_Tx	favourable	cure	no	Male	pos	yes	yes	positive	9.44054	14043.2	3.66	29602.6	29.6	28.69	1027	2532.21	69.78	6329.04	354.516	1596.04	265.06	0.27	1585.84	1.59	475.07	0.48	7021.31	7.02	141534	141.53	174.14	0.17	176.24	113291	113.29	101682	101.68	5246.58	5.25	1096.42	1.1	169.43	3.67	7.33	3.04	8.76
[truncated: 16 more columns]
